# Supplementary material for: Changes in life history traits and transcriptional regulation of Coccinellini ladybirds in using alternative prey
Source: BMC Genomics. 2020 Jan 14;21:44. doi: 10.1186/s12864-020-6452-0 (PMC6958754; doi:10.1186/s12864-020-6452-0)
Supplement: Supplementary file 2 — Additional file 2: Table S6. List of differentially expressed genes (DEGs) in Coccinella septempunctata (CS), Harmonia axyridis (HA), Propylea japonica (PJ) and Cryptolaemus montrouzieri (CM) in two prey treatments. Genes are ordered based on the value of log2 (fold change). [file 12864_2020_6452_MOESM2_ESM.xlsx]

## Sheet: CS
#ID	aphid1_FPKM	aphid2_FPKM	aphid3_FPKM	mealybug1_FPKM	mealybug2_FPKM	mealybug3_FPKM	aver	FDR	log2FC	regulation	GO_annotation	KEGG_annotation	KOG_class	KOG_class_annotation	Pfam_annotation	nr_annotation
c39114.graph_c0	3.18	4.49	2.86	194.29	73.87	50.77	54.91	6.88758e-22	4.73385	up	--	K00115|0|tca:656559|K00115 glucose 1-dehydrogenase (FAD, quinone) [EC:1.1.5.9] | (RefSeq) glucose dehydrogenase [FAD, quinone]	[R]	General function prediction only	GMC oxidoreductase;; GMC oxidoreductase	PREDICTED: glucose dehydrogenase [FAD, quinone] [Tribolium castaneum]
c41976.graph_c0	22.74	38.35	21.1	416.38	384.33	622.84	250.957	1.48744e-22	4.13353	up	--	--	--	--	--	PREDICTED: ejaculatory bulb-specific protein 3 [Fopius arisanus]
c34723.graph_c0	23.46	28.31	55.4	875.8	248.01	332.1	260.513	7.46243e-12	3.63246	up	--	--	--	--	--	PREDICTED: uncharacterized protein LOC109540632 [Dendroctonus ponderosae]
c39890.graph_c1	2.94	6.68	5	30.71	65.83	58	28.1933	4.16374e-10	3.34108	up	--	--	--	--	--	--
c32092.graph_c0	7.65	7.41	4.66	18.19	78.67	98.98	35.9267	2.98397e-07	3.20901	up	--	--	--	--	Insect pheromone-binding family, A10/OS-D	PREDICTED: ejaculatory bulb-specific protein 3-like [Aedes albopictus]
c30282.graph_c0	129.55	213.71	104.25	1188.74	1370.91	1409.81	736.162	2.35673e-13	3.14653	up	--	--	--	--	Insect pheromone-binding family, A10/OS-D	ejaculatory bulb-specific protein 3-like [Leptinotarsa decemlineata]
c42502.graph_c0	2.7	2.16	1.96	25.93	5.96	2.9	6.935	3.21467e-05	3.10973	up	--	--	[R]	General function prediction only	Endonuclease-reverse transcriptase;; Endonuclease/Exonuclease/phosphatase family	RNA-directed DNA polymerase from mobile element jockey [Cryptotermes secundus]
c43680.graph_c0	2.29	1.53	2.4	35.45	1.75	43.29	14.4517	0.0287104	3.10346	up	--	--	--	--	GIY-YIG catalytic domain	PREDICTED: uncharacterized protein LOC108759860 [Trachymyrmex cornetzi]
c38879.graph_c1	2.71	1.2	3.93	13.09	29.87	28.35	13.1917	4.94137e-06	3.0945	up	--	--	--	--	Insect pheromone-binding family, A10/OS-D	ejaculatory bulb-specific protein 3 [Drosophila willistoni]
c38044.graph_c0	5.97	5.51	4.74	56.6	40.97	41.55	25.89	2.5616e-17	3.08582	up	Molecular Function: tyrosine 3-monooxygenase activity (GO:0004511);; Molecular Function: iron ion binding (GO:0005506);; Biological Process: aromatic amino acid family metabolic process (GO:0009072);; Biological Process: catecholamine biosynthetic process (GO:0042423);; Biological Process: oxidation-reduction process (GO:0055114);;	K00501|0|tca:654918|K00501 tyrosine 3-monooxygenase [EC:1.14.16.2] | (RefSeq) Th; tyrosine hydroxylase	[E]	Amino acid transport and metabolism	Biopterin-dependent aromatic amino acid hydroxylase	tyrosine hydroxylase [Tribolium castaneum]
c35862.graph_c0	67.76	90.02	64.2	1294.95	328.52	391.51	372.827	6.01872e-10	2.97811	up	Molecular Function: structural constituent of cuticle (GO:0042302);;	--	--	--	--	endocuticle structural glycoprotein SgAbd-8-like [Anoplophora glabripennis]
c42834.graph_c1	3.23	8.43	5.37	44.42	44.98	46.28	25.4517	2.25756e-10	2.89494	up	--	--	[Q]	Secondary metabolites biosynthesis, transport and catabolism	Kelch motif;; Galactose oxidase, central domain;; Galactose oxidase, central domain;; Kelch motif;; Kelch motif	PREDICTED: beta-scruin-like [Tribolium castaneum]
c42145.graph_c0	10.03	10.49	13.91	143.15	10.05	158.47	57.6833	2.58092e-05	2.88107	up	Molecular Function: binding (GO:0005488);;	--	[R]	General function prediction only	Integrase core domain;; His(2)-Cys(2) zinc finger	Retrovirus-related Pol polyprotein from transposon 297-like Protein [Tribolium castaneum]
c40877.graph_c0	4.53	10.81	12.08	57.7	73.07	42.98	33.5283	1.21216e-10	2.85418	up	Cellular Component: membrane (GO:0016020);;	K06258|6.18668e-107|tca:662246|K06258 MFS transporter, VNT family, synaptic vesicle glycoprotein 2 | (RefSeq) synaptic vesicle glycoprotein 2B	[R]	General function prediction only	Sugar (and other) transporter;; Major Facilitator Superfamily	synaptic vesicle glycoprotein 2C-like isoform X2 [Anoplophora glabripennis]
c39890.graph_c0	4.64	5.29	6.98	45.91	35.04	42.68	23.4233	5.87444e-14	2.84882	up	Molecular Function: binding (GO:0005488);;	--	[R]	General function prediction only	Zinc-finger double domain;; Zinc finger, C2H2 type;; C2H2-type zinc finger;; Zinc-finger double-stranded RNA-binding;; Zinc-finger of C2H2 type;; C2H2-type zinc finger;; BolA-like protein	Krueppel homolog 1-like isoform X1 [Anoplophora glabripennis]
c39131.graph_c0	1.01	1.3	1.3	12.39	8.71	4.69	4.9	2.72504e-07	2.81722	up	--	--	[H]	Coenzyme transport and metabolism	Flavin containing amine oxidoreductase	PREDICTED: lysine-specific histone demethylase 1A [Tribolium castaneum]
c35089.graph_c0	2.46	1.98	2.42	11.12	11.65	27.93	9.59333	2.55574e-06	2.81157	up	--	--	--	--	--	--
c36515.graph_c0	9.84	11.99	12.21	70.84	71.8	96.68	45.56	2.67396e-13	2.78508	up	Molecular Function: peptidase activity (GO:0008233);;	K01365|4.55656e-145|tca:659565|K01365 cathepsin L [EC:3.4.22.15] | (RefSeq) cathepsin L precursor	[O]	Posttranslational modification, protein turnover, chaperones	Papain family cysteine protease;; Cathepsin propeptide inhibitor domain (I29)	PREDICTED: cathepsin L1 [Tribolium castaneum]
c31525.graph_c0	1.41	1.27	1.68	2.58	17.89	13.75	6.43	0.00401797	2.77469	up	--	--	--	--	Insect pheromone-binding family, A10/OS-D	PREDICTED: ejaculatory bulb-specific protein 3 [Linepithema humile]
c33899.graph_c0	6.7	17.81	7.81	72.46	57.96	93.1	42.64	3.95544e-07	2.73008	up	--	--	--	--	--	--
c37466.graph_c0	4.09	5.68	7.49	60.66	29.75	28.5	22.695	1.09192e-08	2.72343	up	--	--	--	--	--	PREDICTED: uncharacterized protein LOC109605337 [Aethina tumida]
c31475.graph_c0	26.86	54.55	42.8	148.17	320.4	364.55	159.555	1.24237e-07	2.70646	up	--	--	--	--	Insect pheromone-binding family, A10/OS-D	chemosensory protein 7 [Monochamus alternatus]
c34730.graph_c0	4.42	4	2.34	31.69	21.41	18.33	13.6983	1.3281e-06	2.67911	up	Molecular Function: odorant binding (GO:0005549);;	--	--	--	PBP/GOBP family	odorant-binding protein 2 [Cryptolaemus montrouzieri]
c43159.graph_c0	3.08	2.03	2.62	42.9	6.49	6.47	10.5983	0.000450195	2.67629	up	--	K08145|4.15425e-36|tca:103314107|K08145 MFS transporter, SP family, solute carrier family 2 (facilitated glucose transporter), member 8 | (RefSeq) facilitated trehalose transporter Tret1	[R]	General function prediction only	Sugar (and other) transporter;; Major Facilitator Superfamily	PREDICTED: LOW QUALITY PROTEIN: facilitated trehalose transporter Tret1-like [Aethina tumida]
c44171.graph_c0	10.16	9.3	10.11	95.3	45.1	71.27	40.2067	4.7117e-11	2.66289	up	Molecular Function: catalytic activity (GO:0003824);; Biological Process: metabolic process (GO:0008152);;	K00665|0|bmor:693038|K00665 fatty acid synthase, animal type [EC:2.3.1.85] | (RefSeq) p270	[I]	Lipid transport and metabolism	Beta-ketoacyl synthase, N-terminal domain;; KR domain;; Beta-ketoacyl synthase, C-terminal domain;; Ketoacyl-synthetase C-terminal extension;; Zinc-binding dehydrogenase;; Zinc-binding dehydrogenase;; Acyl transferase domain;; Phosphopantetheine attachment site;; Thioesterase domain;; Polyketide synthase dehydratase;; short chain dehydrogenase	PREDICTED: fatty acid synthase-like [Aethina tumida]
c33749.graph_c0	15.77	31.1	39.58	137.46	246.35	196.02	111.047	1.55102e-07	2.6361	up	--	--	--	--	--	--
c40033.graph_c0	2.18	1.23	1.25	2.05	16.72	12.08	5.91833	0.000399213	2.59292	up	--	--	--	--	Domain of unknown function (DUF4201)	PREDICTED: coiled-coil domain-containing protein 113 [Dendroctonus ponderosae]
c42715.graph_c1	3.36	3.04	1.21	13.08	18.55	12.3	8.59	4.30913e-07	2.5487	up	--	--	--	--	--	PREDICTED: phospholipase A1 2 [Tribolium castaneum]
c40684.graph_c0	3.06	3.15	4.22	18.7	16.47	24.23	11.6383	1.44067e-08	2.45182	up	Molecular Function: structural constituent of cuticle (GO:0042302);;	--	--	--	Insect cuticle protein	PREDICTED: protein lethal(3)malignant blood neoplasm 1 [Tribolium castaneum]
c38569.graph_c0	21.69	7.36	5.87	50.93	25.24	122.94	39.005	0.000754073	2.44182	up	Biological Process: pyrimidine nucleotide biosynthetic process (GO:0006221);; Biological Process: nucleoside metabolic process (GO:0009116);; Molecular Function: transferase activity (GO:0016740);;	K13421|1.08014e-151|tca:662765|K13421 uridine monophosphate synthetase [EC:2.4.2.10 4.1.1.23] | (RefSeq) uridine 5'-monophosphate synthase	[F]	Nucleotide transport and metabolism	Orotidine 5'-phosphate decarboxylase / HUMPS family	uridine 5&apos;-monophosphate synthase [Anoplophora glabripennis]
c42204.graph_c0	48.83	66.31	28.39	192.87	132.79	455.21	154.067	6.67529e-05	2.38543	up	--	--	--	--	Insect pheromone-binding family, A10/OS-D	chemosensory protein 12 precursor [Tribolium castaneum]
c43078.graph_c0	32.45	6.7	38.19	31.06	254.49	173.9	89.465	0.00228729	2.37628	up	--	--	--	--	--	--
c40860.graph_c0	59.56	74.58	83.58	487.64	258.71	391.96	226.005	1.09192e-08	2.36194	up	Molecular Function: binding (GO:0005488);; Molecular Function: oxidoreductase activity (GO:0016491);;	K14999|1.39497e-142|tca:660152|K14999 cytochrome P450 family 6 [EC:1.14.-.-] | (RefSeq) CYP345D1; cytochrome P450 345D1	[Q]	Secondary metabolites biosynthesis, transport and catabolism	Cytochrome P450	cytochrome P450 [Tribolium castaneum]
c39765.graph_c0	19.38	14.74	25.27	27.75	123.39	105.53	52.6767	0.00287416	2.3149	up	--	--	--	--	--	alpha-tubulin N-acetyltransferase isoform X1 [Anoplophora glabripennis]
c40147.graph_c0	2.99	7.93	5.43	23.95	34.56	38.25	18.8517	9.20954e-05	2.31296	up	Molecular Function: transporter activity (GO:0005215);; Cellular Component: intracellular (GO:0005622);; Biological Process: transport (GO:0006810);;	--	[I]	Lipid transport and metabolism	CRAL/TRIO domain;; Divergent CRAL/TRIO domain	alpha-tocopherol transfer protein-like [Anoplophora glabripennis]
c40796.graph_c0	32	55.08	37.94	212.16	244.64	171.35	125.528	1.01778e-07	2.30828	up	Biological Process: metabolic process (GO:0008152);; Molecular Function: transferase activity, transferring acyl groups other than amino-acyl groups (GO:0016747);;	K00626|6.99633e-155|tca:663885|K00626 acetyl-CoA C-acetyltransferase [EC:2.3.1.9] | (RefSeq) acetyl-CoA acetyltransferase, mitochondrial	[I]	Lipid transport and metabolism	Thiolase, N-terminal domain;; Thiolase, C-terminal domain;; Beta-ketoacyl synthase, N-terminal domain	acetyl CoA acetyltransferase [Leptinotarsa decemlineata]
c32220.graph_c0	7.1	14.45	6.02	39.49	58.52	40.16	27.6233	5.18244e-05	2.29498	up	--	--	--	--	--	--
c34327.graph_c0	109.61	151.82	71.53	811.05	360.31	471.63	329.325	6.88852e-06	2.29328	up	--	--	--	--	--	--
c43267.graph_c0	2.52	2.87	4.25	8.69	15.61	14.41	8.05833	2.43721e-06	2.28942	up	--	--	[O]	Posttranslational modification, protein turnover, chaperones	Prolyl oligopeptidase family	dipeptidyl peptidase 4 isoform X2 [Anoplophora glabripennis]
c39939.graph_c1	5.4	6.35	8.75	22.7	43.8	34.04	20.1733	1.14783e-05	2.27604	up	--	--	--	--	Insect cuticle protein	PREDICTED: regulator of nonsense transcripts 1 [Tribolium castaneum]
c26871.graph_c0	16.31	25.58	39.32	211.71	115.05	79.28	81.2083	5.18244e-05	2.26246	up	--	--	--	--	Cuticle protein CPCFC	activating signal cointegrator 1 complex subunit 2 homolog [Leptinotarsa decemlineata]
c38788.graph_c0	61.83	94.83	57.29	526.54	321.53	206.02	211.34	6.88852e-06	2.26056	up	--	--	[R]	General function prediction only	Leucine rich repeat;; Leucine Rich repeats (2 copies);; Leucine rich repeats (6 copies);; Leucine-rich repeat;; Leucine Rich repeat;; Leucine Rich Repeat	hypothetical protein AMK59_5268, partial [Oryctes borbonicus]
c37109.graph_c0	25.7	26.98	33.81	122.57	128.56	160.49	83.0183	8.49374e-09	2.25892	up	--	--	--	--	--	PREDICTED: uncharacterized protein LOC108567386 [Nicrophorus vespilloides]
c35866.graph_c0	4.18	5.04	9.3	8.88	30.53	47.99	17.6533	0.00341624	2.24146	up	--	--	--	--	--	secreted hypothetical protein [Pristhesancus plagipennis]
c36800.graph_c0	5.74	3.02	4.36	13.55	13.53	2.56	7.12667	0.0093527	2.2411	up	--	--	[R]	General function prediction only	Zinc finger, C2H2 type;; C2H2-type zinc-finger domain;; C2H2-type zinc finger	hypothetical protein B5V51_14868 [Heliothis virescens]
c37577.graph_c1	7.97	9.08	3.39	36.8	30.58	32.95	20.1283	5.90304e-05	2.2352	up	Molecular Function: acylphosphatase activity (GO:0003998);;	K01512|1.03387e-40|tca:656710|K01512 acylphosphatase [EC:3.6.1.7] | (RefSeq) acylphosphatase-2	[C]	Energy production and conversion	Acylphosphatase	acylphosphatase-2 [Anoplophora glabripennis]
c36311.graph_c0	1.63	2.37	2.34	8.46	9.84	13.77	6.40167	0.00054481	2.21831	up	--	--	--	--	--	--
c40716.graph_c0	4.7	1.16	8	31.51	24.34	9.28	13.165	0.0157564	2.18632	up	--	--	--	--	Phage integrase family	uncharacterized protein LOC111693175 [Anoplophora glabripennis]
c24983.graph_c0	1.62	1.77	1.38	9.75	8.69	5.22	4.73833	9.77899e-05	2.17637	up	--	--	[T]	Signal transduction mechanisms	Immunoglobulin domain;; Immunoglobulin I-set domain;; Immunoglobulin domain;; Immunoglobulin domain;; Immunoglobulin V-set domain;; CD80-like C2-set immunoglobulin domain	PREDICTED: limbic system-associated membrane protein [Tribolium castaneum]
c42715.graph_c2	12.98	11.79	9.36	88.96	28.48	33.29	30.81	0.000227538	2.0876	up	--	--	--	--	Lipase	PREDICTED: phospholipase A1 2 [Tribolium castaneum]
c37267.graph_c0	234.26	635.77	316.86	2054.38	1695.76	1722.18	1109.87	3.56007e-05	2.15588	up	--	--	[S]	Function unknown	Saccharopine dehydrogenase NADP binding domain	PREDICTED: saccharopine dehydrogenase-like oxidoreductase [Neodiprion lecontei]
c41044.graph_c0	11.27	8.86	9.68	49.9	24.81	58.58	27.1833	9.19397e-06	2.14518	up	--	--	[I]	Lipid transport and metabolism	CRAL/TRIO domain	PREDICTED: alpha-tocopherol transfer protein-like isoform X2 [Tribolium castaneum]
c34437.graph_c0	6.62	13.88	11.32	37.1	73.38	31.16	28.91	0.000351977	2.12506	up	--	--	--	--	--	uncharacterized protein LOC108917127 [Anoplophora glabripennis]
c35254.graph_c0	6.04	7.93	8.28	36.9	32.92	26.81	19.8133	6.22019e-06	2.11544	up	--	--	--	--	--	uncharacterized protein LOC108903653 [Anoplophora glabripennis]
c39237.graph_c0	6.97	8.89	10.54	30.83	33.1	50.34	23.445	6.41453e-05	2.112	up	--	--	--	--	MRVI1 protein	PREDICTED: uncharacterized protein LOC108569088, partial [Nicrophorus vespilloides]
c38873.graph_c0	5.97	2.97	4.96	4.66	31.46	23.57	12.265	0.00869039	2.09137	up	Molecular Function: metallocarboxypeptidase activity (GO:0004181);; Biological Process: proteolysis (GO:0006508);; Molecular Function: zinc ion binding (GO:0008270);;	K01294|0|tca:661126|K01294 carboxypeptidase E [EC:3.4.17.10] | (RefSeq) carboxypeptidase E	[R]	General function prediction only	Zinc carboxypeptidase;; Carboxypeptidase regulatory-like domain	carboxypeptidase E-like [Leptinotarsa decemlineata]
c33269.graph_c0	349.35	494.43	276.59	3007.37	1757.21	182.2	1011.19	0.024486	2.06754	up	--	--	[O]	Posttranslational modification, protein turnover, chaperones	Cathepsin propeptide inhibitor domain (I29)	PREDICTED: uncharacterized protein LOC108134669 [Drosophila elegans]
c33855.graph_c0	9.8	6.89	13.53	55.36	29.66	41.87	26.185	2.58485e-05	2.06129	up	Cellular Component: extracellular space (GO:0005615);; Molecular Function: structural constituent of cuticle (GO:0042302);;	--	--	--	Insect cuticle protein	PREDICTED: uncharacterized protein LOC659631 isoform X2 [Tribolium castaneum]
c42051.graph_c0	5.15	15.78	9.04	89.77	34.65	40.47	32.4767	0.000450853	2.05505	up	Biological Process: DNA metabolic process (GO:0006259);; Biological Process: cellular macromolecule biosynthetic process (GO:0034645);;	K02328|2.51908e-175|tca:661566|K02328 DNA polymerase delta subunit 2 | (RefSeq) DNA polymerase delta subunit 2	[L]	Replication, recombination and repair	DNA polymerase alpha/epsilon subunit B	DNA polymerase delta small subunit [Anoplophora glabripennis]
c38583.graph_c1	25.87	20.04	28.32	61.86	122.6	107.84	61.0883	1.31616e-05	2.04983	up	--	--	[W]	Extracellular structures	Spondin_N	spondin-2 [Anoplophora glabripennis]
c33169.graph_c0	82.62	103.8	101.16	328.17	410.86	422.35	241.493	3.95544e-07	2.0415	up	--	--	--	--	--	PREDICTED: flightin [Tribolium castaneum]
c34765.graph_c1	657.57	628.15	528.31	3005.19	1511.27	3016.21	1557.78	4.25779e-06	2.0403	up	--	--	--	--	Domain of unknown function (DUF243)	serine, glycine and glutamine-rich protein [Aedes aegypti]
c39002.graph_c1	2.63	1.98	3.21	2.12	13.46	12.26	5.94333	0.0458388	2.03917	up	Molecular Function: calcium ion binding (GO:0005509);; Cellular Component: integral component of membrane (GO:0016021);;	--	[S]	Function unknown	Calcium-binding EGF domain	PREDICTED: cysteine-rich with EGF-like domain protein 2 [Tribolium castaneum]
c40923.graph_c0	4.01	2.06	6.2	2.63	30.74	20.66	11.05	0.0472344	2.03503	up	Molecular Function: protein serine/threonine kinase activity (GO:0004674);; Molecular Function: ATP binding (GO:0005524);; Biological Process: protein phosphorylation (GO:0006468);;	K08824|0|tca:662169|K08824 cyclin-dependent kinase-like [EC:2.7.11.22] | (RefSeq) cyclin-dependent kinase-like 4	[R]	General function prediction only	Protein kinase domain;; Protein tyrosine kinase;; Phosphotransferase enzyme family	PREDICTED: cyclin-dependent kinase-like 4 isoform X2 [Tribolium castaneum]
c36115.graph_c1	1.26	1.24	1.47	5.15	8.89	4.14	3.69167	0.003581	2.03485	up	--	--	--	--	--	PREDICTED: uncharacterized protein LOC108364547 [Rhagoletis zephyria]
c41108.graph_c1	10.53	19.55	36.05	77.47	53.04	148.93	57.595	0.00515692	2.02844	up	--	--	--	--	Haemolymph juvenile hormone binding protein (JHBP)	Circadian clock-controlled protein-like Protein [Tribolium castaneum]
c42234.graph_c0	2.54	2.53	2.25	8.29	9.4	3.01	4.67	0.0440579	2.02662	up	--	--	--	--	Reverse transcriptase (RNA-dependent DNA polymerase)	uncharacterized protein LOC110380761 [Helicoverpa armigera]
c44153.graph_c1	5.74	3.02	5.77	2.81	34.04	24.28	12.61	0.0282717	2.02624	up	--	K09548|1.36857e-50|tca:656460|K09548 prefoldin subunit 1 | (RefSeq) prefoldin subunit 1	[O]	Posttranslational modification, protein turnover, chaperones	Prefoldin subunit	PREDICTED: prefoldin subunit 1 [Tribolium castaneum]
c25406.graph_c0	2.92	3.51	1.94	11.26	12.17	10.56	7.06	0.00929611	2.0249	up	--	--	--	--	--	--
c41541.graph_c0	2.45	2.39	1.87	6.57	3.14	18.56	5.83	0.00666262	1.99365	up	--	--	--	--	Endonuclease-reverse transcriptase;; Endonuclease/Exonuclease/phosphatase family	PREDICTED: uncharacterized protein LOC109541538 [Dendroctonus ponderosae]
c33922.graph_c0	1.77	1.25	1.74	4.05	9.1	6.07	3.99667	0.00868252	1.99297	up	Cellular Component: integral component of membrane (GO:0016021);;	--	--	--	--	PREDICTED: uncharacterized protein LOC103312184 [Tribolium castaneum]
c25203.graph_c0	3.09	3.43	3.62	8.38	13.56	18.85	8.48833	0.00197158	1.99101	up	--	--	--	--	--	--
c40008.graph_c0	8.95	6.36	5.66	24.84	17.37	41.21	17.3983	0.000153533	1.98883	up	Biological Process: fatty acid biosynthetic process (GO:0006633);; Cellular Component: integral component of membrane (GO:0016021);; Molecular Function: transferase activity (GO:0016740);;	--	[I]	Lipid transport and metabolism	GNS1/SUR4 family	PREDICTED: elongation of very long chain fatty acids protein AAEL008004 isoform X2 [Tribolium castaneum]
c43584.graph_c0	7.1	10.72	8.74	23.52	56.62	66.86	28.9267	7.54648e-06	1.98514	up	--	K13356|0|tca:656856|K13356 alcohol-forming fatty acyl-CoA reductase [EC:1.2.1.84] | (RefSeq) putative fatty acyl-CoA reductase CG5065	[I]	Lipid transport and metabolism	Male sterility protein;; Male sterility protein;; NAD dependent epimerase/dehydratase family;; Polysaccharide biosynthesis protein;; GDP-mannose 4,6 dehydratase;; 3-beta hydroxysteroid dehydrogenase/isomerase family	PREDICTED: putative fatty acyl-CoA reductase CG5065 [Tribolium castaneum]
c40469.graph_c0	7.84	3.15	10.78	7.82	49.8	32.72	18.685	0.0158257	1.97979	up	--	--	[P]	Inorganic ion transport and metabolism	Rhodanese-like domain	heat shock protein 67B2 [Harmonia axyridis]
c39007.graph_c0	2.28	1.26	2.58	4.8	13.23	9.27	5.57	0.000913663	1.97963	up	Molecular Function: calcium ion binding (GO:0005509);;	--	[T]	Signal transduction mechanisms	EF-hand domain pair;; EF hand;; EF-hand domain;; EF hand;; EF-hand domain pair;; Secreted protein acidic and rich in cysteine Ca binding region	PREDICTED: Kv channel-interacting protein 1 isoform X4 [Tribolium castaneum]
c40666.graph_c0	4.85	4.22	6.6	28.26	18.59	15.23	12.9583	4.08083e-05	1.97901	up	--	--	[I]	Lipid transport and metabolism	AMP-binding enzyme;; AMP-binding enzyme C-terminal domain	4-coumarate--CoA ligase 1-like isoform X3 [Anoplophora glabripennis]
c31298.graph_c0	1.07	2.27	3.2	7.02	8.53	10.97	5.51	0.0131641	1.97088	up	--	--	--	--	--	--
c40242.graph_c0	1.91	2.11	2.73	1.2	12	11.94	5.315	0.0470922	1.96709	up	--	--	--	--	LisH	uncharacterized protein LOC111509590 [Leptinotarsa decemlineata]
c39498.graph_c1	37.67	70.84	44.36	391.05	129.46	113.51	131.148	0.00244977	1.96637	up	Molecular Function: binding (GO:0005488);; Molecular Function: oxidoreductase activity (GO:0016491);;	K14999|2.42571e-125|tca:658029|K14999 cytochrome P450 family 6 [EC:1.14.-.-] | (RefSeq) CYP345D2; cytochrome P450 6k1	[Q]	Secondary metabolites biosynthesis, transport and catabolism	Cytochrome P450	PREDICTED: cytochrome P450 6k1 [Tribolium castaneum]
c41315.graph_c0	48.6	69.59	54.23	230.45	252.24	140.88	132.665	9.91534e-05	1.96057	up	--	K15003|4.21154e-117|tca:664280|K15003 cytochrome P450 family 9 [EC:1.14.-.-] | (RefSeq) Cyp9z1; cytochrome P450 CYP9Z1	[Q]	Secondary metabolites biosynthesis, transport and catabolism	Cytochrome P450	cytochrome P450 CYP9Z401 [Cryptolaemus montrouzieri]
c32659.graph_c0	5.38	3.09	4.14	6.18	24.19	18.68	10.2767	0.00476383	1.95874	up	Molecular Function: calcium ion binding (GO:0005509);; Molecular Function: kinase activity (GO:0016301);; Biological Process: phosphorylation (GO:0016310);;	--	--	--	EF hand;; EF-hand domain;; EF hand;; EF-hand domain pair	PREDICTED: calexcitin-1 isoform X1 [Tribolium castaneum]
c35277.graph_c0	3.3	2.32	2.85	4.39	15.14	13.28	6.88	0.00694009	1.94881	up	Biological Process: transcription, DNA-templated (GO:0006351);; Molecular Function: cyclin-dependent protein serine/threonine kinase regulator activity (GO:0016538);; Biological Process: regulation of protein kinase activity (GO:0045859);; Cellular Component: TFIIK complex (GO:0070985);;	K06634|1.42741e-166|tca:661731|K06634 cyclin H | (RefSeq) cyclin-H	[DKL]	--	Cyclin C-terminal domain;; Cyclin, N-terminal domain;; Cyclin, C-terminal domain	PREDICTED: cyclin-H [Nicrophorus vespilloides]
c41579.graph_c0	3.46	1.24	2.28	2	21.38	12.5	7.14333	0.0271449	1.94144	up	--	--	[A]	RNA processing and modification	Leucine Rich repeats (2 copies);; Leucine-rich repeat	leucine-rich repeat-containing protein 51-like [Anoplophora glabripennis]
c35564.graph_c0	1.41	3.23	1.61	6.96	8.1	7.08	4.73167	0.00973582	1.92611	up	--	--	--	--	--	--
c39811.graph_c0	8.88	10.55	10.66	18.52	35.14	52.78	22.755	0.00902977	1.91581	up	--	--	--	--	--	PREDICTED: O-acetyltransferase OatA [Tribolium castaneum]
c40466.graph_c0	2.11	9.71	3.57	11.96	26.76	30.19	14.05	0.0331859	1.90293	up	--	--	--	--	--	nucleolar protein 10 [Anoplophora glabripennis]
c35878.graph_c0	50.79	26.11	115.73	103.24	251.48	187.3	122.442	0.0079563	1.90157	up	--	--	--	--	--	--
c44208.graph_c0	12.8	6.77	10.77	6.68	67.21	45.06	24.8817	0.0381311	1.89438	up	--	--	--	--	--	early endosome antigen 1 [Anoplophora glabripennis]
c36143.graph_c0	10.37	12.76	9.15	53.62	34.52	32.25	25.445	5.83999e-05	1.89229	up	--	--	[I]	Lipid transport and metabolism	CRAL/TRIO domain	retinol-binding protein pinta [Anoplophora glabripennis]
c41077.graph_c0	1.47	1.87	2.01	2.75	7.03	10.4	4.255	0.0100479	1.89141	up	Molecular Function: G-protein coupled receptor activity (GO:0004930);; Cellular Component: membrane (GO:0016020);;	--	--	--	Serpentine type 7TM GPCR chemoreceptor Srw;; 7 transmembrane receptor (rhodopsin family)	PREDICTED: sex peptide receptor-like [Dendroctonus ponderosae]
c42450.graph_c0	2.55	1.71	3.18	6.76	5.29	14.51	5.66667	0.00352773	1.8789	up	--	--	--	--	--	PREDICTED: mucin-5AC isoform X1 [Tribolium castaneum]
c42036.graph_c0	7.01	6.58	5.96	18.36	27.79	22.72	14.7367	3.22055e-05	1.87201	up	--	--	[T]	Signal transduction mechanisms	--	PREDICTED: uncharacterized protein LOC663847 [Tribolium castaneum]
c38633.graph_c0	11.01	22.35	21.86	114.88	57.16	36.66	43.9867	0.00344195	1.86024	up	--	K08145|6.0568e-59|tca:655877|K08145 MFS transporter, SP family, solute carrier family 2 (facilitated glucose transporter), member 8 | (RefSeq) facilitated trehalose transporter Tret1	[R]	General function prediction only	Sugar (and other) transporter;; Major Facilitator Superfamily	PREDICTED: facilitated trehalose transporter Tret1 [Tribolium castaneum]
c36493.graph_c0	3.77	4.45	6.66	7.03	17.48	19.92	9.885	0.0111047	1.85044	up	--	--	--	--	Insect cuticle protein	PREDICTED: endocuticle structural glycoprotein SgAbd-4-like, partial [Agrilus planipennis]
c41874.graph_c0	3.04	3.44	1.63	20.44	6.6	4.11	6.54333	0.0298984	1.84323	up	--	K08145|3.87787e-155|tca:661437|K08145 MFS transporter, SP family, solute carrier family 2 (facilitated glucose transporter), member 8 | (RefSeq) facilitated trehalose transporter Tret1	[R]	General function prediction only	Sugar (and other) transporter;; Major Facilitator Superfamily;; MFS_1 like family	PREDICTED: facilitated trehalose transporter Tret1 isoform X1 [Tribolium castaneum]
c40116.graph_c0	4.44	6	4.55	26.21	9.89	24.2	12.5483	0.00021027	1.80901	up	--	--	--	--	--	--
c43326.graph_c0	3.38	3.49	3.6	12.01	19.27	6.58	8.055	0.0026028	1.80565	up	--	--	--	--	Pao retrotransposon peptidase	uncharacterized protein LOC111691384 [Anoplophora glabripennis]
c33676.graph_c0	9.56	10.6	9.87	26.8	41.57	27.81	21.035	0.000267835	1.79501	up	--	--	--	--	--	uncharacterized protein LOC108911071 [Anoplophora glabripennis]
c43358.graph_c0	4.23	5	5.13	19.72	15.58	9.12	9.79667	0.000429964	1.78288	up	--	--	--	--	--	PREDICTED: uncharacterized protein LOC109608971 isoform X2 [Aethina tumida]
c44090.graph_c1	10.86	6.66	11.11	7.55	50.37	40.46	21.1683	0.0332206	1.75861	up	--	--	--	--	--	uncharacterized protein LOC111515535, partial [Leptinotarsa decemlineata]
c31096.graph_c1	429.27	430.97	366.43	1112.46	1467.3	1374.24	863.445	1.61888e-05	1.7575	up	Biological Process: cytoplasmic translation (GO:0002181);; Molecular Function: structural constituent of ribosome (GO:0003735);; Cellular Component: cytosolic large ribosomal subunit (GO:0022625);;	K02921|9.48723e-45|tca:660558|K02921 large subunit ribosomal protein L37Ae | (RefSeq) 60S ribosomal protein L37a	[J]	Translation, ribosomal structure and biogenesis	Ribosomal L37ae protein family	PREDICTED: 60S ribosomal protein L37a [Aethina tumida]
c42735.graph_c0	2.91	6.48	3.55	15.78	8.73	20.52	9.66167	0.0178189	1.75381	up	--	--	--	--	Domain of unknown function (DUF4779)	hypothetical protein TcasGA2_TC004827 [Tribolium castaneum]
c39469.graph_c0	6.22	17.21	7.29	45.03	34.98	27.77	23.0833	0.00816021	1.75303	up	Molecular Function: hydrolase activity, hydrolyzing O-glycosyl compounds (GO:0004553);;	--	[G]	Carbohydrate transport and metabolism	Glycosyl hydrolase family 1	myrosinase 1-like [Anoplophora glabripennis]
c37544.graph_c0	1.26	1.45	1.8	2.54	4.47	5.91	2.905	0.0233371	1.73862	up	Cellular Component: integral component of membrane (GO:0016021);; Molecular Function: substrate-specific transmembrane transporter activity (GO:0022891);; Biological Process: transmembrane transport (GO:0055085);;	K08145|0|tca:661437|K08145 MFS transporter, SP family, solute carrier family 2 (facilitated glucose transporter), member 8 | (RefSeq) facilitated trehalose transporter Tret1	[R]	General function prediction only	Sugar (and other) transporter;; Major Facilitator Superfamily	PREDICTED: facilitated trehalose transporter Tret1 isoform X1 [Tribolium castaneum]
c36712.graph_c0	177.71	217.97	145.87	546.87	690.82	501.27	380.085	0.000153558	1.73459	up	--	--	--	--	--	--
c37334.graph_c0	5.34	5.15	3.05	3.56	8.79	14.97	6.81	0.0359264	1.71929	up	--	--	--	--	--	uncharacterized protein LOC108917830 isoform X1 [Anoplophora glabripennis]
c44365.graph_c0	3.35	2.01	2.97	5.46	13.29	13.37	6.74167	0.00119295	1.71637	up	--	--	--	--	--	--
c42194.graph_c0	7.39	5.93	8.13	37.9	25.09	23.47	17.985	0.000250723	1.70956	up	--	K09109|1.79344e-17|tca:103314693|K09109 N-myc proto-oncogene protein | (RefSeq) N-myc protein	[K]	Transcription	Helix-loop-helix DNA-binding domain	transcriptional regulator Myc-1 isoform X2 [Anoplophora glabripennis]
c35182.graph_c0	5.46	8.05	5.78	12.48	27.39	23.15	13.7183	0.00938864	1.7082	up	Molecular Function: calcium ion binding (GO:0005509);;	--	--	--	EF-hand domain pair;; EF-hand domain;; EF hand;; EF hand	PREDICTED: sarcoplasmic calcium-binding protein 1 isoform X1 [Tribolium castaneum]
c38397.graph_c1	4.8	3.72	3.59	14.88	13.36	4.01	7.39333	0.0391337	1.70815	up	--	--	[R]	General function prediction only	Associated with zinc fingers	putative RNA-directed DNA polymerase from transposon X-element [Cryptotermes secundus]
c43837.graph_c0	3.52	2.07	3.06	2.68	20.54	13.93	7.63333	0.0389129	1.7078	up	--	--	[U]	Intracellular trafficking, secretion, and vesicular transport	Armadillo/beta-catenin-like repeat;; HEAT repeats;; non-SMC mitotic condensation complex subunit 1;; HEAT repeat;; HEAT-like repeat;; V-ATPase subunit H	sperm-associated antigen 6-like [Onthophagus taurus]
c41172.graph_c0	3.92	2.66	8.77	8.21	12.42	11.01	7.83167	0.0273466	1.70176	up	--	--	--	--	Transmembrane protein 237	uncharacterized protein LOC108906126 [Anoplophora glabripennis]
c43012.graph_c0	2.16	1.29	1.55	6.32	4.32	7.41	3.84167	0.00120177	1.70073	up	Molecular Function: nucleotide binding (GO:0000166);; Biological Process: transport (GO:0006810);; Cellular Component: membrane (GO:0016020);; Molecular Function: ATPase activity (GO:0016887);;	K05658|0|tca:655590|K05658 ATP-binding cassette, subfamily B (MDR/TAP), member 1 [EC:3.6.3.44] | (RefSeq) multidrug resistance protein 1B	[Q]	Secondary metabolites biosynthesis, transport and catabolism	ABC transporter transmembrane region;; ABC transporter;; RecF/RecN/SMC N terminal domain;; RsgA GTPase;; Predicted ATPase of the ABC class;; AAA ATPase domain;; AAA domain;; ATPase family associated with various cellular activities (AAA)	multidrug resistance protein 1A-like isoform X1 [Anoplophora glabripennis]
c41009.graph_c0	2.11	3.94	2.95	16.97	7.42	6.02	6.56833	0.0128007	1.69922	up	--	--	[W]	Extracellular structures	--	collagen alpha-1(III) chain-like [Anoplophora glabripennis]
c41693.graph_c1	623.63	666.44	1106.66	3337.38	2152.93	1598.32	1580.89	0.00207256	1.69706	up	Molecular Function: structural constituent of cuticle (GO:0042302);;	--	--	--	Insect cuticle protein	larval cuticle protein A3A-like [Leptinotarsa decemlineata]
c36975.graph_c0	39.37	32.16	40.4	100.6	82.47	172.55	77.925	0.00114273	1.68943	up	--	--	--	--	Insect pheromone-binding family, A10/OS-D	PREDICTED: ejaculatory bulb-specific protein 3-like [Diachasma alloeum]
c42098.graph_c1	2.78	1.6	1.6	2.5	9.22	7.49	4.19833	0.0442419	1.68349	up	--	--	--	--	--	--
c25169.graph_c0	102.13	91.86	99.85	136.42	324.56	428.29	197.185	0.00823888	1.68306	up	--	--	--	--	--	--
c43700.graph_c0	19.89	18.9	15.78	39.77	44.65	62.07	33.51	0.000495381	1.67738	up	--	--	--	--	--	PREDICTED: ejaculatory bulb-specific protein 3-like [Nicrophorus vespilloides]
c32784.graph_c0	28.2	30.97	19.09	109.99	57.73	73	53.1633	0.00224495	1.67342	up	Molecular Function: protein serine/threonine kinase activity (GO:0004674);; Biological Process: protein phosphorylation (GO:0006468);;	--	--	--	Insect pheromone-binding family, A10/OS-D	PREDICTED: ejaculatory bulb-specific protein 3-like [Megachile rotundata]
c42449.graph_c0	3.39	2.64	7.93	9.8	20.88	14.96	9.93333	0.0206363	1.66855	up	--	K19930|0|tca:100141714|K19930 SRC kinase signaling inhibitor 1 | (RefSeq) coiled-coil domain-containing protein AGAP005037	--	--	Actin interacting protein 3	hypothetical protein AMK59_3174, partial [Oryctes borbonicus]
c38086.graph_c0	11.5	16.27	16.79	43.44	47.3	50.32	30.9367	0.000227538	1.66725	up	--	--	[IU]	--	DDHD domain;; WWE domain	hypothetical protein TcasGA2_TC030879 [Tribolium castaneum]
c40194.graph_c0	28.9	29.15	30.13	96.4	82.38	98.19	60.8583	2.83375e-05	1.66714	up	--	K01875|7.68291e-78|phu:Phum_PHUM060640|K01875 seryl-tRNA synthetase [EC:6.1.1.11] | (RefSeq) seryl-tRNA synthetase, putative	[A]	RNA processing and modification	Zinc-finger double-stranded RNA-binding	serine--tRNA synthetase-like protein Slimp [Anoplophora glabripennis]
c38816.graph_c0	29.09	30.08	39.68	79.78	109.96	157.83	74.4033	0.00102468	1.65371	up	Cellular Component: integral component of membrane (GO:0016021);;	--	[S]	Function unknown	Ion channel regulatory protein UNC-93	UNC93-like protein isoform X3 [Leptinotarsa decemlineata]
c33722.graph_c0	7.68	13.31	6.5	20.37	46.53	19.4	18.965	0.0392886	1.65125	up	--	--	--	--	--	--
c41669.graph_c0	4.5	4.55	4.18	18.92	12.77	11.71	9.43833	0.000725707	1.65029	up	Molecular Function: GTP binding (GO:0005525);; Cellular Component: nucleolus (GO:0005730);;	K14537|0|tca:655860|K14537 nuclear GTP-binding protein | (RefSeq) nucleolar GTP-binding protein 2	[R]	General function prediction only	NGP1NT (NUC091) domain	PREDICTED: LOW QUALITY PROTEIN: nucleolar GTP-binding protein 2 [Aethina tumida]
c37392.graph_c0	20.14	14.84	24.51	17.56	112.32	67.89	42.8767	0.0458388	1.64909	up	--	--	--	--	--	--
c40990.graph_c1	4.74	4.21	4.98	10.59	15.77	16.54	9.47167	0.00375403	1.64705	up	--	--	--	--	Insect cuticle protein	PREDICTED: cell surface glycoprotein 1 [Nicrophorus vespilloides]
c30315.graph_c0	174.98	219.63	145.58	454.29	618.81	517.58	355.145	0.000494761	1.64632	up	Molecular Function: structural constituent of ribosome (GO:0003735);; Cellular Component: ribosome (GO:0005840);; Biological Process: translation (GO:0006412);;	K02924|9.45908e-25|hst:105183438|K02924 large subunit ribosomal protein L39e | (RefSeq) uncharacterized LOC105183438	[J]	Translation, ribosomal structure and biogenesis	Ribosomal L39 protein	PREDICTED: uncharacterized protein LOC105183438 [Harpegnathos saltator]
c36766.graph_c0	4.94	8.88	9.44	23.66	16.55	31.05	15.7533	0.00846911	1.64619	up	--	--	--	--	Haemolymph juvenile hormone binding protein (JHBP)	PREDICTED: protein takeout [Tribolium castaneum]
c35048.graph_c1	17.18	22.68	21.97	59.99	70.41	57.21	41.5733	0.00118383	1.63346	up	--	--	--	--	PBP/GOBP family	odorant-binding protein 1 [Cryptolaemus montrouzieri]
c37248.graph_c0	9.58	6.99	8.79	17.41	26.04	33.96	17.1283	0.00310288	1.63258	up	--	--	--	--	Immunoglobulin C1-set domain;; Immunoglobulin I-set domain;; Immunoglobulin domain	PREDICTED: uncharacterized protein LOC103312950 isoform X3 [Tribolium castaneum]
c42836.graph_c0	48.28	34.34	44.74	82.84	157.86	143.48	85.2567	0.00127227	1.63101	up	--	--	[TZ]	--	Formin Homology 2 Domain	FH1/FH2 domain-containing protein 3 isoform X2 [Anoplophora glabripennis]
c35355.graph_c0	6.74	7.08	7.34	14.29	24.24	25.11	14.1333	0.00188501	1.62782	up	--	--	--	--	PH domain	uncharacterized protein LOC108908800 isoform X2 [Anoplophora glabripennis]
c37256.graph_c0	1.73	1.5	2.33	4.47	6.47	6.24	3.79	0.0269241	1.62755	up	--	K03098|3.4652e-55|bmor:101742419|K03098 apolipoprotein D and lipocalin family protein | (RefSeq) apolipoprotein D-like	[M]	Cell wall/membrane/envelope biogenesis	Lipocalin-like domain;; Lipocalin / cytosolic fatty-acid binding protein family;; Triabin	apolipoprotein D [Copidosoma floridanum]
c41935.graph_c0	13.08	11.05	10.77	32.1	36	34.98	22.9967	0.000142486	1.62674	up	Molecular Function: solute:proton antiporter activity (GO:0015299);; Cellular Component: integral component of membrane (GO:0016021);; Biological Process: hydrogen ion transmembrane transport (GO:1902600);;	--	[P]	Inorganic ion transport and metabolism	Sodium/hydrogen exchanger family	PREDICTED: mitochondrial sodium/hydrogen exchanger 9B2 isoform X3 [Tribolium castaneum]
c43997.graph_c0	42	28.99	32.93	218.08	42.66	71.77	72.7383	0.0355237	1.6158	up	--	K00665|0|pxy:105393935|K00665 fatty acid synthase, animal type [EC:2.3.1.85] | (RefSeq) fatty acid synthase-like	[I]	Lipid transport and metabolism	Beta-ketoacyl synthase, N-terminal domain;; KR domain;; Beta-ketoacyl synthase, C-terminal domain;; Ketoacyl-synthetase C-terminal extension;; Zinc-binding dehydrogenase;; Acyl transferase domain;; Zinc-binding dehydrogenase;; Thioesterase domain;; Polyketide synthase dehydratase;; Phosphopantetheine attachment site;; short chain dehydrogenase	PREDICTED: fatty acid synthase-like [Aethina tumida]
c40678.graph_c1	22.14	23.82	25.31	89.9	54.73	72.21	48.0183	0.000368416	1.61386	up	Molecular Function: structural constituent of cuticle (GO:0042302);;	--	--	--	Insect cuticle protein	PREDICTED: global transcription regulator sge1 [Tribolium castaneum]
c43111.graph_c0	4.71	2.9	4.05	2.75	5.43	4.85	4.115	0.02513	1.61247	up	--	--	--	--	--	PREDICTED: uncharacterized protein LOC659452 isoform X1 [Tribolium castaneum]
c39979.graph_c0	19.27	26.11	19.84	63.46	59.15	51.99	39.97	0.000367998	1.609	up	Molecular Function: transporter activity (GO:0005215);; Cellular Component: intracellular (GO:0005622);; Biological Process: transport (GO:0006810);;	--	[I]	Lipid transport and metabolism	CRAL/TRIO domain;; Divergent CRAL/TRIO domain	PREDICTED: alpha-tocopherol transfer protein isoform X2 [Tribolium castaneum]
c40776.graph_c0	2.83	1.4	3.52	9.1	5.48	9.27	5.26667	0.01637	1.60138	up	Molecular Function: catalytic activity (GO:0003824);;	--	[R]	General function prediction only	Reverse transcriptase (RNA-dependent DNA polymerase)	reverse transcriptase [Lasius niger]
c44127.graph_c0	12	12.28	12.78	50.23	28.93	36.93	25.525	0.000142937	1.59421	up	--	--	--	--	--	uncharacterized protein LOC111502785 [Leptinotarsa decemlineata]
c41724.graph_c3	11.63	18.54	12.04	18.56	44.64	53.4	26.4683	0.0396292	1.50966	up	--	K14073|6.1092e-17|bfo:BRAFLDRAFT_225844|K14073 pancreatic triacylglycerol lipase [EC:3.1.1.3] | (RefSeq) hypothetical protein	--	--	Lipase	lipase member H [Anoplophora glabripennis]
c41408.graph_c0	1.68	1.39	2.19	4.72	6.14	4.71	3.47167	0.00798696	1.57593	up	--	--	[T]	Signal transduction mechanisms	Low-density lipoprotein receptor domain class A;; EB module	uncharacterized protein LOC108904045 [Anoplophora glabripennis]
c41041.graph_c0	22.91	24.01	23.04	66.48	64.42	73.69	45.7583	0.000221019	1.57402	up	--	--	[O]	Posttranslational modification, protein turnover, chaperones	Cathepsin propeptide inhibitor domain (I29)	uncharacterized protein LOC111420750 [Onthophagus taurus]
c33154.graph_c1	30.06	98.16	45.94	207.63	174.73	216.04	128.76	0.0183412	1.57127	up	Molecular Function: N,N-dimethylaniline monooxygenase activity (GO:0004499);; Molecular Function: flavin adenine dinucleotide binding (GO:0050660);; Molecular Function: NADP binding (GO:0050661);; Biological Process: oxidation-reduction process (GO:0055114);;	--	[Q]	Secondary metabolites biosynthesis, transport and catabolism	Flavin-binding monooxygenase-like	PREDICTED: senecionine N-oxygenase [Tribolium castaneum]
c37448.graph_c1	4.6	5.42	7.01	16.9	14.87	19.3	11.35	0.0129812	1.56453	up	--	--	--	--	--	--
c37719.graph_c0	21.97	33.52	22.45	96.14	52.25	82.78	51.5183	0.00380405	1.56156	up	Cellular Component: integral component of membrane (GO:0016021);;	K01185|2.99033e-52|tca:100142316|K01185 lysozyme [EC:3.2.1.17] | (RefSeq) lysozyme-like	--	--	C-type lysozyme/alpha-lactalbumin family	c-type lysozyme 1 [Harmonia axyridis]
c40411.graph_c1	10.28	14.06	10.33	24.5	36.98	23.7	19.975	0.0126119	1.474	up	Molecular Function: triglyceride lipase activity (GO:0004806);; Cellular Component: extracellular region (GO:0005576);; Biological Process: lipid metabolic process (GO:0006629);;	--	--	--	Lipase	pancreatic triacylglycerol lipase isoform X1 [Anoplophora glabripennis]
c32845.graph_c0	56.59	51.75	54.09	71.16	188.38	206.6	104.762	0.0160669	1.56078	up	--	--	--	--	Viral A-type inclusion protein repeat	paramyosin [Anoplophora glabripennis]
c43316.graph_c2	2.15	2.26	1.54	4.4	6.61	4.78	3.62333	0.0358281	1.55662	up	--	--	--	--	dsRNA-gated channel SID-1	systemic RNA interference defective protein 1 [Tribolium castaneum]
c42935.graph_c0	32.69	33.15	27.59	86.18	86.27	81.79	57.945	0.00063932	1.55232	up	--	--	--	--	--	PREDICTED: uncharacterized protein LOC107398192 [Tribolium castaneum]
c40674.graph_c0	12.81	9.68	12.1	39.85	34.4	28.04	22.8133	0.000446959	1.54785	up	Cellular Component: membrane (GO:0016020);;	K14209|0|tca:663149|K14209 solute carrier family 36 (proton-coupled amino acid transporter) | (RefSeq) proton-coupled amino acid transporter 4	[E]	Amino acid transport and metabolism	Transmembrane amino acid transporter protein	proton-coupled amino acid transporter-like protein pathetic isoform X2 [Anoplophora glabripennis]
c44293.graph_c1	2.77	3.16	3.09	6.79	9.86	6.81	5.41333	0.0377187	1.54743	up	--	K01673|9.10908e-155|tca:659585|K01673 carbonic anhydrase [EC:4.2.1.1] | (RefSeq) beta carbonic anhydrase 1	[P]	Inorganic ion transport and metabolism	M-phase phosphoprotein 6	PREDICTED: beta carbonic anhydrase 1 [Tribolium castaneum]
c35923.graph_c1	15.04	20.15	13.95	47.43	52.61	48.1	32.88	0.00249527	1.54605	up	--	--	--	--	--	RNA-directed DNA polymerase from mobile element jockey [Cryptotermes secundus]
c39454.graph_c0	135.16	142.73	148.64	340.23	320.71	564.35	275.303	0.00180665	1.53908	up	Molecular Function: ATP binding (GO:0005524);;	K03283|0|tca:100142317|K03283 heat shock 70kDa protein 1/8 | (RefSeq) hsp68a, GLEAN_09706, hsp-68a; heat shock protein 68a	[O]	Posttranslational modification, protein turnover, chaperones	Hsp70 protein;; MreB/Mbl protein	heat shock protein 68-like [Leptinotarsa decemlineata]
c32335.graph_c0	1.03	4.05	1.51	2.81	3.17	5.38	2.99167	0.030456	1.53707	up	--	--	[O]	Posttranslational modification, protein turnover, chaperones	ADAM-TS Spacer 1;; Thrombospondin type 1 domain;; PLAC (protease and lacunin) domain	thrombospondin type-1 domain-containing protein 4 [Anoplophora glabripennis]
c23015.graph_c0	16.64	15.58	14.79	78.8	19.26	41	31.0117	0.0307608	1.53633	up	Molecular Function: catalytic activity (GO:0003824);; Biological Process: metabolic process (GO:0008152);;	K01908|0|tca:657761|K01908 propionyl-CoA synthetase [EC:6.2.1.17] | (RefSeq) acyl-CoA synthetase short-chain family member 3, mitochondrial	[I]	Lipid transport and metabolism	AMP-binding enzyme;; Acetyl-coenzyme A synthetase N-terminus;; AMP-binding enzyme C-terminal domain	PREDICTED: acyl-CoA synthetase short-chain family member 3, mitochondrial [Tribolium castaneum]
c39869.graph_c0	7.63	6.91	7.53	24.75	16.98	20.53	14.055	0.000869633	1.53592	up	--	--	--	--	Ecdysteroid kinase;; Protein of unknown function (DUF1679)	PREDICTED: LOW QUALITY PROTEIN: uncharacterized protein LOC109609694 [Aethina tumida]
c32212.graph_c0	42.18	48.75	39.73	96.98	136.47	137.23	83.5567	0.00122346	1.52984	up	Cellular Component: integral component of membrane (GO:0016021);;	K17794|2.29506e-78|tca:660685|K17794 mitochondrial import inner membrane translocase subunit TIM23 | (RefSeq) mitochondrial import inner membrane translocase subunit Tim23	[U]	Intracellular trafficking, secretion, and vesicular transport	Tim17/Tim22/Tim23/Pmp24 family	mitochondrial import inner membrane translocase subunit Tim23 [Anoplophora glabripennis]
c36340.graph_c0	14.13	13.54	17.4	34.64	46.46	44.38	28.425	0.00159852	1.52633	up	Molecular Function: metal ion binding (GO:0046872);;	--	--	--	BTB/POZ domain	PREDICTED: longitudinals lacking protein, isoforms H/M/V-like [Aethina tumida]
c37852.graph_c0	8.86	14.05	10.16	29.52	27.31	38.37	21.3783	0.00345515	1.52615	up	--	K07232|7.72961e-104|tca:658543|K07232 cation transport protein ChaC | (RefSeq) glutathione-specific gamma-glutamylcyclotransferase 1	[P]	Inorganic ion transport and metabolism	ChaC-like protein;; Gamma-glutamyl cyclotransferase, AIG2-like	PREDICTED: glutathione-specific gamma-glutamylcyclotransferase 1 [Tribolium castaneum]
c40335.graph_c0	19.16	23.12	21.98	43.97	59.08	58.29	37.6	0.0007695	1.523	up	Molecular Function: oxidoreductase activity (GO:0016491);; Biological Process: oxidation-reduction process (GO:0055114);;	--	[I]	Lipid transport and metabolism	short chain dehydrogenase;; Enoyl-(Acyl carrier protein) reductase;; KR domain	PREDICTED: hydroxysteroid dehydrogenase-like protein 1 isoform X2 [Tribolium castaneum]
c38646.graph_c0	66.92	65.16	54.3	11.21	6.66	6.41	35.11	5.49981e-14	-2.81204	down	Cellular Component: extracellular region (GO:0005576);; Molecular Function: carboxylic ester hydrolase activity (GO:0052689);;	K19404|9.94015e-169|tca:663002|K19404 phosphatidic acid-selective&#160;phospholipase A1 [EC:3.1.1.-] | (RefSeq) lipase member H-A	--	--	Lipase	PREDICTED: lipase member H-A [Tribolium castaneum]
c39701.graph_c0	36.55	33.16	35.54	159.09	46.22	94.32	67.48	0.0179337	1.50154	up	--	K13356|1.72561e-137|tca:663534|K13356 alcohol-forming fatty acyl-CoA reductase [EC:1.2.1.84] | (RefSeq) putative fatty acyl-CoA reductase CG5065	[I]	Lipid transport and metabolism	Male sterility protein;; Male sterility protein;; 3-beta hydroxysteroid dehydrogenase/isomerase family;; NAD dependent epimerase/dehydratase family	PREDICTED: fatty acyl-CoA reductase 1-like [Papilio xuthus]
c43842.graph_c0	9.65	21.05	11.6	25.94	41.72	53.23	27.1983	0.0273064	1.5002	up	--	--	--	--	--	uncharacterized protein LOC108914446 [Anoplophora glabripennis]
c32758.graph_c0	945.29	1034.87	924.91	3591.42	1763.76	2688.7	1824.83	0.00254319	1.49378	up	--	--	--	--	Insect cuticle protein	endocuticle structural glycoprotein SgAbd-2-like [Leptinotarsa decemlineata]
c36972.graph_c0	7.47	11.56	15.61	19.87	27.46	50.03	22	0.0408346	1.49015	up	--	--	--	--	Haemolymph juvenile hormone binding protein (JHBP)	PREDICTED: protein takeout-like [Nicrophorus vespilloides]
c37236.graph_c0	23.45	40.6	24.36	79.74	80.59	87.66	56.0667	0.00482023	1.4873	up	Molecular Function: GTPase activity (GO:0003924);; Molecular Function: GTP cyclohydrolase I activity (GO:0003934);; Molecular Function: GTP binding (GO:0005525);; Cellular Component: cytoplasm (GO:0005737);; Biological Process: tetrahydrofolate biosynthetic process (GO:0046654);;	K01495|2.89955e-145|pxy:105390169|K01495 GTP cyclohydrolase I [EC:3.5.4.16] | (RefSeq) GTP cyclohydrolase 1	[H]	Coenzyme transport and metabolism	GTP cyclohydrolase I	GTP cyclohydrolase 1 [Leptinotarsa decemlineata]
c43905.graph_c0	10.06	8.2	8.94	19.44	30.24	23.83	16.785	0.00322524	1.48362	up	Molecular Function: voltage-gated calcium channel activity (GO:0005245);; Cellular Component: voltage-gated calcium channel complex (GO:0005891);; Biological Process: regulation of ion transmembrane transport (GO:0034765);; Biological Process: calcium ion transmembrane transport (GO:0070588);;	K04850|0|tru:101064574|K04850 voltage-dependent calcium channel L type alpha-1C | (RefSeq) voltage-dependent L-type calcium channel subunit alpha-1C-like	[PT]	--	Ion transport protein;; Voltage-dependent L-type calcium channel, IQ-associated;; Voltage gated calcium channel IQ domain;; Voltage-gated calcium channel subunit alpha, C-term;; Polycystin cation channel	PREDICTED: muscle calcium channel subunit alpha-1 isoform X2 [Dendroctonus ponderosae]
c38841.graph_c1	994.56	936.11	789.95	3823.66	1027.69	2526.01	1683	0.029973	1.48188	up	Molecular Function: monooxygenase activity (GO:0004497);; Molecular Function: iron ion binding (GO:0005506);; Cellular Component: integral component of membrane (GO:0016021);; Molecular Function: oxidoreductase activity, acting on paired donors, with incorporation or reduction of molecular oxygen (GO:0016705);; Molecular Function: heme binding (GO:0020037);; Biological Process: oxidation-reductio…	K15001|0|tca:662217|K15001 cytochrome P450 family 4 [EC:1.14.-.-] | (RefSeq) Cyp4g14; cytochrome P450 monooxygenase	[QI]	--	Cytochrome P450	PREDICTED: LOW QUALITY PROTEIN: uncharacterized protein LOC109599182 [Aethina tumida]
c36781.graph_c0	2.62	1.28	1.83	4.5	7.49	4.03	3.625	0.0436186	1.48083	up	Biological Process: cellular metabolic process (GO:0044237);; Biological Process: small molecule metabolic process (GO:0044281);; Biological Process: single-organism cellular process (GO:0044763);;	K10745|1.47335e-42|tca:656673|K10745 ribonuclease H2 subunit C | (RefSeq) ribonuclease H2 subunit C	[E]	Amino acid transport and metabolism	Ribonuclease H2 non-catalytic subunit (Ylr154p-like)	PREDICTED: uncharacterized protein LOC108566067 [Nicrophorus vespilloides]
c31512.graph_c1	379.91	482.03	318.75	939.35	1196.53	896.35	702.153	0.00336795	1.48071	up	--	--	--	--	60s Acidic ribosomal protein	--
c41756.graph_c0	2.38	1.15	1.68	5.31	2.82	6.81	3.35833	0.0359264	1.47941	up	--	--	[R]	General function prediction only	Leucine rich repeat;; Leucine Rich repeats (2 copies);; Leucine rich repeats (6 copies);; Leucine Rich Repeat;; Leucine-rich repeat;; Leucine Rich repeat	PREDICTED: chaoptin isoform X2 [Tribolium castaneum]
c39073.graph_c0	8.61	12.35	8.24	20.3	42.21	18.64	18.3917	0.030456	1.47736	up	--	--	[R]	General function prediction only	Carboxylesterase family;; alpha/beta hydrolase fold	juvenile hormone esterase isoform A [Harmonia axyridis]
c40990.graph_c0	5.49	5.95	7.46	16.56	14.29	21.26	11.835	0.0115469	1.47661	up	Cellular Component: integral component of membrane (GO:0016021);; Molecular Function: structural constituent of cuticle (GO:0042302);;	--	--	--	Insect cuticle protein	PREDICTED: cell surface glycoprotein 1 [Nicrophorus vespilloides]
c37318.graph_c0	2.37	2.09	1.71	4.42	5.83	6.8	3.87	0.0316608	1.47366	up	Biological Process: ion transport (GO:0006811);; Cellular Component: membrane (GO:0016020);;	K20007|1.59478e-130|tca:655215|K20007 potassium channel subfamily K member 18 | (RefSeq) two pore potassium channel protein sup-9	[P]	Inorganic ion transport and metabolism	Ion channel;; Ion transport protein	PREDICTED: two pore potassium channel protein sup-9 [Tribolium castaneum]
c33268.graph_c0	491.55	590.28	408.39	980.01	1450.74	1483.08	900.675	0.00252565	1.47341	up	Molecular Function: structural constituent of ribosome (GO:0003735);; Cellular Component: ribosome (GO:0005840);; Biological Process: translation (GO:0006412);; Cellular Component: integral component of membrane (GO:0016021);;	K02971|1.77784e-46|tca:656304|K02971 small subunit ribosomal protein S21e | (RefSeq) 40S ribosomal protein S21	[J]	Translation, ribosomal structure and biogenesis	Ribosomal protein S21e	ribosomal protein S21 [Chrysomela tremula]
c42172.graph_c1	2.99	3.24	3.71	10.1	5.59	8.21	5.64	0.0154608	1.46904	up	--	K19625|1.36351e-68|tca:662515|K19625 retinaldehyde-binding protein 1 | (RefSeq) clavesin-1	[I]	Lipid transport and metabolism	C-terminal domain of methyl-CpG binding protein 2 and 3	alpha-tocopherol transfer protein-like [Anoplophora glabripennis]
c38668.graph_c0	29.41	30.11	35.52	78.91	87.56	89.9	58.5683	0.00116476	1.4612	up	--	--	--	--	--	--
c40296.graph_c0	30.91	35.72	32.69	109.16	66.92	96.97	62.0617	0.00180491	1.45973	up	--	--	[R]	General function prediction only	Carboxylesterase family	PREDICTED: venom carboxylesterase-6-like [Nicrophorus vespilloides]
c42270.graph_c0	7.05	8.65	9.68	19.61	15.45	34.74	15.8633	0.0299569	1.45547	up	Molecular Function: nucleotide binding (GO:0000166);; Biological Process: transport (GO:0006810);; Cellular Component: membrane (GO:0016020);; Molecular Function: ATPase activity (GO:0016887);;	K05673|7.55375e-100|tca:107398021|K05673 ATP-binding cassette, subfamily C (CFTR/MRP), member 4 | (RefSeq) multidrug resistance-associated protein 4-like	[Q]	Secondary metabolites biosynthesis, transport and catabolism	ABC transporter	PREDICTED: multidrug resistance-associated protein 4-like [Tribolium castaneum]
c38665.graph_c0	5.5	8.2	3.4	14.77	7.85	13.31	8.83833	0.0128088	1.45367	up	--	--	--	--	--	hypothetical protein TcasGA2_TC033795 [Tribolium castaneum]
c41146.graph_c0	7.48	8.57	9.95	33.69	16.95	22.04	16.4467	0.0135696	1.45364	up	Molecular Function: acetate-CoA ligase activity (GO:0003987);; Molecular Function: ATP binding (GO:0005524);; Cellular Component: integral component of membrane (GO:0016021);; Molecular Function: AMP binding (GO:0016208);; Biological Process: acetyl-CoA biosynthetic process from acetate (GO:0019427);;	K01895|0|tca:657374|K01895 acetyl-CoA synthetase [EC:6.2.1.1] | (RefSeq) acetyl-coenzyme A synthetase	[I]	Lipid transport and metabolism	AMP-binding enzyme;; AMP-binding enzyme C-terminal domain	PREDICTED: acetyl-coenzyme A synthetase [Aethina tumida]
c42590.graph_c0	2.64	1.76	2.87	3.98	5.97	9.73	4.49167	0.0376469	1.45333	up	--	K14445|7.85417e-173|tca:660775|K14445 solute carrier family 13 (sodium-dependent dicarboxylate transporter), member 2/3/5 | (RefSeq) protein I'm not dead yet	[P]	Inorganic ion transport and metabolism	Sarcoglycan complex subunit protein	Protein I&apos;m not dead yet-like Protein [Tribolium castaneum]
c41651.graph_c0	3.34	2.99	3.08	10.77	5.98	8.86	5.83667	0.00490714	1.44216	up	Molecular Function: ATP binding (GO:0005524);; Molecular Function: ATPase activity (GO:0016887);;	--	[R]	General function prediction only	AAA domain (dynein-related subfamily)	PREDICTED: LOW QUALITY PROTEIN: von Willebrand factor A domain-containing protein 8-like [Aethina tumida]
c42972.graph_c0	12.59	22.36	11.36	63.77	39.54	25.76	29.23	0.0355237	1.44206	up	Molecular Function: serine-type endopeptidase activity (GO:0004252);; Molecular Function: iron ion binding (GO:0005506);; Biological Process: proteolysis (GO:0006508);; Cellular Component: integral component of membrane (GO:0016021);; Molecular Function: heme binding (GO:0020037);; Biological Process: oxidation-reduction process (GO:0055114);; Molecular Function: aromatase activity (GO:0070330);;	K14985|0|tca:656794|K14985 26-hydroxylase [EC:1.14.-.-] | (RefSeq) Cyp18a1; cytochrome P450 CYP18A1	[Q]	Secondary metabolites biosynthesis, transport and catabolism	Cytochrome P450	PREDICTED: LOW QUALITY PROTEIN: cytochrome P450 18a1 [Aethina tumida]
c42396.graph_c0	30.7	27.78	26.92	31.89	110.31	89.65	52.875	0.0473679	1.44032	up	--	--	--	--	--	protein FAM184A isoform X1 [Anoplophora glabripennis]
c41774.graph_c0	6.39	5.77	8.38	14.9	17.34	22.58	12.56	0.00646241	1.43646	up	Molecular Function: peptidase activity, acting on L-amino acid peptides (GO:0070011);;	K11140|0|tca:657312|K11140 aminopeptidase N [EC:3.4.11.2] | (RefSeq) aminopeptidase N	[EO]	--	Peptidase family M1 domain;; ERAP1-like C-terminal domain	PREDICTED: aminopeptidase N-like [Dendroctonus ponderosae]
c39953.graph_c0	31.66	49.46	30.25	112.88	81.53	105.35	68.5217	0.00769493	1.43017	up	--	K13356|7.84373e-156|aec:105147934|K13356 alcohol-forming fatty acyl-CoA reductase [EC:1.2.1.84] | (RefSeq) putative fatty acyl-CoA reductase CG5065	[I]	Lipid transport and metabolism	Male sterility protein;; Male sterility protein;; 3-beta hydroxysteroid dehydrogenase/isomerase family	PREDICTED: putative fatty acyl-CoA reductase CG5065 [Nicrophorus vespilloides]
c42558.graph_c0	29.97	31.89	28.37	99.51	75.11	60.39	54.2067	0.00203456	1.4265	up	Molecular Function: glycogen (starch) synthase activity (GO:0004373);; Biological Process: glycogen biosynthetic process (GO:0005978);;	K00693|0|tca:662050|K00693 glycogen synthase [EC:2.4.1.11] | (RefSeq) glycogen [starch] synthase	[G]	Carbohydrate transport and metabolism	Glycogen synthase;; Starch synthase catalytic domain;; Glycosyl transferases group 1	glycogen synthase [Harmonia axyridis]
c40527.graph_c0	8.72	10.47	8.68	20.83	31.55	21.69	16.99	0.00534449	1.42534	up	--	K13181|0|tca:103313489|K13181 ATP-dependent RNA helicase DDX27 [EC:3.6.4.13] | (RefSeq) probable ATP-dependent RNA helicase DDX27	[A]	RNA processing and modification	IMP dehydrogenase / GMP reductase domain	probable ATP-dependent RNA helicase DDX27 [Anoplophora glabripennis]
c34673.graph_c0	9.33	7.23	11.13	14.97	22.86	34.42	16.6567	0.0429138	1.41815	up	--	--	--	--	PBP/GOBP family	PREDICTED: uncharacterized protein LOC660933 [Tribolium castaneum]
c35171.graph_c0	3.88	3.44	4.6	8.74	9.17	11.14	6.82833	0.0223318	1.41752	up	Cellular Component: integral component of membrane (GO:0016021);;	--	--	--	DM4/DM12 family	PREDICTED: uncharacterized protein LOC109541186 [Dendroctonus ponderosae]
c44358.graph_c0	3.38	3	3.98	9.08	8.33	11.21	6.49667	0.00380405	1.4114	up	--	--	[T]	Signal transduction mechanisms	Calcium-binding EGF domain;; Complement Clr-like EGF-like;; EGF-like domain;; TB domain;; Coagulation Factor Xa inhibitory site;; Human growth factor-like EGF;; EGF domain;; Pvs28 EGF domain	Fibrillin-2-like Protein [Tribolium castaneum]
c33418.graph_c0	68.33	82.61	67.8	163.13	235.59	167.31	130.795	0.00573012	1.40778	up	Molecular Function: nucleotide binding (GO:0000166);; Molecular Function: nucleic acid binding (GO:0003676);;	K06173|5.84925e-48|tca:657076|K06173 tRNA pseudouridine38-40 synthase [EC:5.4.99.12] | (RefSeq) MKI67 FHA domain-interacting nucleolar phosphoprotein-like	[R]	General function prediction only	RNA recognition motif. (a.k.a. RRM, RBD, or RNP domain)	PREDICTED: MKI67 FHA domain-interacting nucleolar phosphoprotein-like [Dendroctonus ponderosae]
c34292.graph_c0	641.26	694.99	588.24	1280.21	1859.36	1713.95	1129.67	0.00280309	1.40498	up	--	--	--	--	--	--
c43618.graph_c0	5.16	6.14	5.64	24.26	9.04	10.86	10.1833	0.0252556	1.4038	up	--	--	[D]	Cell cycle control, cell division, chromosome partitioning	Electron transfer DM13;; DOMON domain	PREDICTED: protein Skeletor, isoforms B/C isoform X1 [Tribolium castaneum]
c40353.graph_c0	2.13	2.11	1.94	6.59	4.94	4.93	3.77333	0.0316608	1.4023	up	--	--	[O]	Posttranslational modification, protein turnover, chaperones	Sulfotransferase family	uronyl 2-sulfotransferase-like [Anoplophora glabripennis]
c29008.graph_c0	731.28	842.19	695.78	1667.01	1951.74	2087.4	1329.23	0.00191964	1.39103	up	Molecular Function: structural constituent of ribosome (GO:0003735);; Cellular Component: ribosome (GO:0005840);; Biological Process: translation (GO:0006412);;	K02920|4.17606e-64|tca:660705|K02920 large subunit ribosomal protein L36e | (RefSeq) 60S ribosomal protein L36	[J]	Translation, ribosomal structure and biogenesis	Ribosomal protein L36e	PREDICTED: 60S ribosomal protein L36 [Tribolium castaneum]
c44011.graph_c0	94.43	82.41	116.17	197.05	265.21	267.84	170.518	0.00323882	1.3876	up	--	K12035|0|tca:656122|K12035 tripartite motif-containing protein 71 [EC:2.3.2.27] | (RefSeq) RING finger protein nhl-1	[O]	Posttranslational modification, protein turnover, chaperones	RING-type zinc-finger;; Zinc finger, C3HC4 type (RING finger);; Zinc finger, C3HC4 type (RING finger)	RING finger protein nhl-1 [Leptinotarsa decemlineata]
c38342.graph_c1	82.3	61.36	85.36	103.79	232.9	235.64	133.558	0.0349623	1.37963	up	--	--	--	--	--	--
c33812.graph_c0	461.55	368.97	500.52	1867.12	905.11	621.29	787.427	0.0446931	1.37292	up	Cellular Component: integral component of membrane (GO:0016021);;	--	--	--	--	PREDICTED: uncharacterized protein LOC109594926 [Aethina tumida]
c42917.graph_c0	9.24	9.01	10.13	16.26	27.05	28.18	16.645	0.0206069	1.37101	up	--	--	--	--	--	PREDICTED: Wilms tumor protein 1-interacting protein homolog [Aethina tumida]
c33411.graph_c0	73.81	74.18	73.35	273.53	107.06	196.85	133.13	0.0195025	1.36755	up	--	K14381|2.58336e-28|soc:105195152|K14381 sequestosome 1 | (RefSeq) sequestosome-1	[R]	General function prediction only	Zinc finger, ZZ type;; PB1 domain;; UBA domain	PREDICTED: sequestosome-1-like [Agrilus planipennis]
c42123.graph_c0	9.82	9.06	9.42	12.1	25.35	27.98	15.6217	0.0417039	1.36713	up	--	--	--	--	Insulin/IGF/Relaxin family	PREDICTED: uncharacterized protein LOC660922 isoform X1 [Tribolium castaneum]
c42141.graph_c0	85.69	85.21	90.81	152.89	275.57	249.1	156.545	0.0093527	1.36662	up	Molecular Function: GTP binding (GO:0005525);; Cellular Component: extracellular region (GO:0005576);; Biological Process: negative regulation of peptidase activity (GO:0010466);; Cellular Component: integral component of membrane (GO:0016021);; Molecular Function: peptidase inhibitor activity (GO:0030414);;	--	[TU]	--	Immunoglobulin domain;; Immunoglobulin domain;; Immunoglobulin I-set domain;; Immunoglobulin V-set domain;; Immunoglobulin domain	PREDICTED: sarcalumenin isoform X1 [Tribolium castaneum]
c40575.graph_c0	6.3	11.03	7.02	17.6	18.67	23.06	13.9467	0.0163144	1.36598	up	Molecular Function: glutathione transferase activity (GO:0004364);; Biological Process: glutathione metabolic process (GO:0006749);;	K00799|4.6218e-60|mde:101895036|K00799 glutathione S-transferase [EC:2.5.1.18] | (RefSeq) glutathione S-transferase 1-like	[O]	Posttranslational modification, protein turnover, chaperones	Glutathione S-transferase, N-terminal domain;; Glutathione S-transferase, N-terminal domain;; Glutathione S-transferase, N-terminal domain;; Glutathione S-transferase, C-terminal domain;; Glutathione S-transferase, C-terminal domain	PREDICTED: glutathione S-transferase 1-like [Drosophila eugracilis]
c41198.graph_c0	7.89	8.53	11.07	18.22	20.97	30.62	16.2167	0.0150222	1.3643	up	--	K11140|0|tca:655036|K11140 aminopeptidase N [EC:3.4.11.2] | (RefSeq) aminopeptidase N	[EO]	--	ERAP1-like C-terminal domain;; Peptidase family M1 domain	hypothetical protein YQE_08079, partial [Dendroctonus ponderosae]
c29468.graph_c0	1062.93	1279.56	989.69	2131.52	3039.42	2967.1	1911.7	0.00546473	1.35921	up	Cellular Component: ribosome (GO:0005840);;	K02975|3.47091e-43|tca:664058|K02975 small subunit ribosomal protein S25e | (RefSeq) 40S ribosomal protein S25	[J]	Translation, ribosomal structure and biogenesis	--	40S ribosomal protein S25 [Trichogramma pretiosum]
c35971.graph_c0	573.67	803.06	742.78	1740.06	1244.51	2012.34	1186.07	0.0153004	1.35874	up	--	--	--	--	Insect pheromone-binding family, A10/OS-D	chemosensory protein CSP-ec2, partial [Eurycantha calcarata]
c33712.graph_c0	10.64	9.22	12.73	28.91	29.31	23.19	19	0.0414799	1.35535	up	--	--	--	--	--	--
c41788.graph_c0	8.41	5.36	3.47	17.2	11.04	15.51	10.165	0.0437693	1.34562	up	Cellular Component: membrane (GO:0016020);; Molecular Function: oxidoreductase activity (GO:0016491);; Molecular Function: metal ion binding (GO:0046872);;	K14999|0|tca:659054|K14999 cytochrome P450 family 6 [EC:1.14.-.-] | (RefSeq) CYP345B1; cytochrome P450 345B1	[Q]	Secondary metabolites biosynthesis, transport and catabolism	Cytochrome P450	PREDICTED: cytochrome P450 6k1 isoform X1 [Tribolium castaneum]
c41123.graph_c0	4.07	4.67	5.31	11.71	10.94	12.54	8.20667	0.0103841	1.33879	up	Molecular Function: RNA polymerase II transcription factor activity, sequence-specific DNA binding (GO:0000981);; Molecular Function: nucleic acid binding (GO:0003676);; Cellular Component: nucleus (GO:0005634);; Biological Process: regulation of transcription from RNA polymerase II promoter (GO:0006357);; Biological Process: multicellular organism development (GO:0007275);; Biological Process: r…	K09213|1.70577e-89|cqu:CpipJ_CPIJ012542|K09213 hunchback | (RefSeq) hunchback	[R]	General function prediction only	Zinc-finger double domain;; Zinc finger, C2H2 type	PREDICTED: protein hunchback [Agrilus planipennis]
c33724.graph_c0	12.12	11.16	8.31	18.61	25.6	34.3	18.35	0.029973	1.33582	up	--	--	[OU]	--	Neuroendocrine protein 7B2 precursor (Secretogranin V)	neuroendocrine protein 7B2 [Anoplophora glabripennis]
c35625.graph_c0	14.43	12.18	12.52	27.34	37.69	31.39	22.5917	0.0106754	1.33429	up	Biological Process: RNA processing (GO:0006396);; Biological Process: methylation (GO:0032259);;	K15443|2.2207e-76|tca:658312|K15443 tRNA (guanine-N(7)-)-methyltransferase subunit TRM82 | (RefSeq) tRNA (guanine-N(7)-)-methyltransferase non-catalytic subunit wuho	[S]	Function unknown	--	PREDICTED: tRNA (guanine-N(7)-)-methyltransferase non-catalytic subunit wuho [Aethina tumida]
c37440.graph_c2	469.8	663.16	578.9	1256.07	1401.27	1584.26	992.243	0.00698862	1.33376	up	Molecular Function: structural constituent of ribosome (GO:0003735);; Cellular Component: ribosome (GO:0005840);; Biological Process: translation (GO:0006412);;	K02925|2.1154e-177|tca:660560|K02925 large subunit ribosomal protein L3e | (RefSeq) 60S ribosomal protein L3	[J]	Translation, ribosomal structure and biogenesis	Ribosomal protein L3	PREDICTED: 60S ribosomal protein L3 [Tribolium castaneum]
c41257.graph_c1	25.7	24	26.64	54.82	69.57	69.77	45.0833	0.00507446	1.33087	up	Cellular Component: integral component of membrane (GO:0016021);; Biological Process: transmembrane transport (GO:0055085);;	K08193|1.3964e-179|tca:663951|K08193 MFS transporter, ACS family, solute carrier family 17 (sodium-dependent inorganic phosphate cotransporter), other | (RefSeq) sialin	[G]	Carbohydrate transport and metabolism	Major Facilitator Superfamily	PREDICTED: sialin isoform X1 [Dendroctonus ponderosae]
c35786.graph_c0	42.65	77.17	36.68	130.7	150.65	108.59	91.0733	0.0424614	1.32313	up	--	K00069|2.28942e-56|tca:655267|K00069 15-hydroxyprostaglandin dehydrogenase (NAD) [EC:1.1.1.141] | (RefSeq) 15-hydroxyprostaglandin dehydrogenase [NAD(+)]	[IR]	--	short chain dehydrogenase;; Enoyl-(Acyl carrier protein) reductase;; KR domain;; Male sterility protein;; NAD dependent epimerase/dehydratase family	PREDICTED: 15-hydroxyprostaglandin dehydrogenase [NAD(+)] [Tribolium castaneum]
c44352.graph_c0	9.77	7.5	10.01	15.77	26.26	25.8	15.8517	0.019603	1.32294	up	--	K10380|0|tca:100142605|K10380 ankyrin | (RefSeq) ankyrin-3	[M]	Cell wall/membrane/envelope biogenesis	Metallothionein	hypothetical protein TcasGA2_TC034635 [Tribolium castaneum]
c41903.graph_c0	19.52	19.86	11.91	36.77	40.61	35.68	27.3917	0.0262591	1.32227	up	--	K19751|0|tca:658229|K19751 dynein assembly factor 2, axonemal | (RefSeq) protein kintoun	[S]	Function unknown	pre-RNA processing PIH1/Nop17	protein kintoun [Anoplophora glabripennis]
c38668.graph_c1	31.12	33.42	43.63	101.04	75.85	86.51	61.9283	0.00899892	1.30381	up	--	--	--	--	--	uncharacterized protein LOC108912896 [Anoplophora glabripennis]
c42270.graph_c1	9.92	9.76	9.13	24.26	14.62	31.9	16.5983	0.0297377	1.30362	up	--	K05673|9.19742e-180|tca:660659|K05673 ATP-binding cassette, subfamily C (CFTR/MRP), member 4 | (RefSeq) multidrug resistance-associated protein 4	[Q]	Secondary metabolites biosynthesis, transport and catabolism	ABC transporter transmembrane region;; ABC transporter	PREDICTED: multidrug resistance-associated protein 4 [Tribolium castaneum]
c40248.graph_c1	3.72	5.37	3.96	9.9	7.97	13.99	7.485	0.0496089	1.30253	up	Molecular Function: neurotransmitter:sodium symporter activity (GO:0005328);; Biological Process: neurotransmitter transport (GO:0006836);; Cellular Component: integral component of membrane (GO:0016021);; Biological Process: transmembrane transport (GO:0055085);;	K05034|9.17718e-130|tca:662989|K05034 solute carrier family 6 (neurotransmitter transporter, GABA) member 1 | (RefSeq) sodium- and chloride-dependent GABA transporter 1	[T]	Signal transduction mechanisms	Sodium:neurotransmitter symporter family	sodium- and chloride-dependent GABA transporter 1 [Onthophagus taurus]
c33092.graph_c0	252.88	303.72	239.74	567.11	726.45	630.05	453.325	0.00816021	1.30172	up	--	--	--	--	--	--
c39774.graph_c0	147.53	112.41	117.35	233.58	250.87	427.98	214.953	0.0229325	1.30073	up	--	--	[R]	General function prediction only	Carboxylesterase family	PREDICTED: esterase FE4 [Tribolium castaneum]
c42039.graph_c0	3.46	2.61	3.18	5.38	7.32	6.64	4.765	0.0292746	1.2974	up	Cellular Component: membrane (GO:0016020);; Biological Process: single-organism cellular process (GO:0044763);; Biological Process: regulation of cellular process (GO:0050794);;	--	[W]	Extracellular structures	Olfactomedin-like domain;; Immunoglobulin domain;; Collagen triple helix repeat (20 copies);; Immunoglobulin I-set domain;; Immunoglobulin domain;; Immunoglobulin domain	PREDICTED: uncharacterized protein LOC659930 [Tribolium castaneum]
c42250.graph_c0	27.48	29.06	27.56	78.75	48.27	63.62	45.79	0.0070127	1.29686	up	Molecular Function: hydrolase activity (GO:0016787);;	K01469|0|tca:658884|K01469 5-oxoprolinase (ATP-hydrolysing) [EC:3.5.2.9] | (RefSeq) 5-oxoprolinase	[E]	Amino acid transport and metabolism	Hydantoinase B/oxoprolinase;; Hydantoinase/oxoprolinase;; Hydantoinase/oxoprolinase N-terminal region	PREDICTED: 5-oxoprolinase [Tribolium castaneum]
c41080.graph_c1	2.85	3.08	2.67	5.66	8.08	7.23	4.92833	0.0381311	1.29644	up	Cellular Component: membrane (GO:0016020);;	--	[T]	Signal transduction mechanisms	Immunoglobulin domain;; Immunoglobulin I-set domain;; Immunoglobulin domain;; Immunoglobulin domain;; Immunoglobulin V-set domain;; Fibronectin type III domain;; Ig-like domain on T-cell surface glycoprotein CD3 epsilon chain	PREDICTED: protein turtle [Tribolium castaneum]
c34381.graph_c0	1047.6	1259.99	1078.19	2245.75	2846.11	2838.21	1885.98	0.00816021	1.29335	up	Molecular Function: structural constituent of ribosome (GO:0003735);; Cellular Component: nucleus (GO:0005634);; Cellular Component: ribosome (GO:0005840);; Biological Process: translation (GO:0006412);;	K14842|5.97326e-158|bmor:693008|K14842 ribosome biogenesis protein NSA2 | (RefSeq) Tinp1; TGF beta-inducible nuclear protein 1	[R]	General function prediction only	Ribosomal protein S8e	ribosome biogenesis protein NSA2 homolog [Leptinotarsa decemlineata]
c38936.graph_c0	5.32	3.57	4.84	10.45	11.5	10.85	7.755	0.0355413	1.29225	up	--	--	[O]	Posttranslational modification, protein turnover, chaperones	--	tetratricopeptide repeat protein 4 isoform X2 [Leptinotarsa decemlineata]
c18961.graph_c0	7.29	6.54	6.21	12.47	16.82	18.85	11.3633	0.0284713	1.29055	up	Molecular Function: serine-type endopeptidase activity (GO:0004252);; Biological Process: proteolysis (GO:0006508);;	--	--	--	--	PREDICTED: prohormone-3 isoform X2 [Tribolium castaneum]
c43429.graph_c0	19.85	15.77	17.52	39.85	32.6	51.01	29.4333	0.0104548	1.29052	up	--	K00264|0|tca:658584|K00264 glutamate synthase (NADPH/NADH) [EC:1.4.1.13 1.4.1.14] | (RefSeq) glutamate synthase 1 [NADH], chloroplastic	[E]	Amino acid transport and metabolism	Glutamine amidotransferases class-II	PREDICTED: LOW QUALITY PROTEIN: putative glutamate synthase [NADPH] [Aethina tumida]
c36905.graph_c0	9.3	8.4	8.5	20.62	20.18	21.88	14.8133	0.0217744	1.28717	up	Cellular Component: ribosome (GO:0005840);; Biological Process: ribosome biogenesis (GO:0042254);;	K14815|4.57311e-100|tca:655416|K14815 mRNA turnover protein 4 | (RefSeq) mRNA turnover protein 4 homolog	[A]	RNA processing and modification	Ribosomal protein L10	unknown [Dendroctonus ponderosae]
c41064.graph_c0	6.96	7.34	6.47	15.78	16.38	16.63	11.5933	0.0197655	1.28699	up	--	--	--	--	Leucine Rich repeat;; Leucine Rich Repeat	PREDICTED: T-complex-associated testis-expressed protein 1 isoform X1 [Tribolium castaneum]
c33869.graph_c0	616.6	815.23	688.64	1480.58	1876.05	1628.01	1184.18	0.01012	1.28558	up	Cellular Component: ribosome (GO:0005840);;	K02947|5.02665e-80|tca:662284|K02947 small subunit ribosomal protein S10e | (RefSeq) 40S ribosomal protein S10	[J]	Translation, ribosomal structure and biogenesis	Plectin/S10 domain	40S ribosomal protein S10 [Leptinotarsa decemlineata]
c32693.graph_c0	5.75	5.82	6.85	14.04	12.69	17.6	10.4583	0.0308919	1.28328	up	Cellular Component: extracellular region (GO:0005576);; Molecular Function: ion channel inhibitor activity (GO:0008200);; Biological Process: pathogenesis (GO:0009405);; Cellular Component: integral component of membrane (GO:0016021);;	--	--	--	--	uncharacterized protein LOC108910374 isoform X2 [Anoplophora glabripennis]
c35005.graph_c0	72.76	73.58	70.95	158.61	186.61	169.3	121.968	0.0061108	1.27793	up	Molecular Function: translation initiation factor activity (GO:0003743);; Molecular Function: eukaryotic initiation factor 4E binding (GO:0008190);; Biological Process: negative regulation of translational initiation (GO:0045947);;	K18644|2.81549e-36|tca:663803|K18644 eukaryotic translation initiation factor 4E binding protein 2 | (RefSeq) eukaryotic translation initiation factor 4E-binding protein 2	--	--	Eukaryotic translation initiation factor 4E binding protein (EIF4EBP)	PREDICTED: eukaryotic translation initiation factor 4E-binding protein 1-like [Aethina tumida]
c42655.graph_c1	3.21	1.7	4.23	5.65	4.05	8.26	4.51667	0.0300808	1.27377	up	--	--	[T]	Signal transduction mechanisms	Immunoglobulin domain;; Immunoglobulin domain;; Immunoglobulin domain;; Immunoglobulin I-set domain	lachesin-like isoform X2 [Leptinotarsa decemlineata]
c39971.graph_c0	7.53	8.02	7.86	25.9	14.3	16.32	13.3217	0.0238812	1.27212	up	Biological Process: metabolic process (GO:0008152);; Molecular Function: hydrolase activity, acting on glycosyl bonds (GO:0016798);;	K19558|6.23379e-76|tca:660885|K19558 neuroblastoma suppressor of tumorigenicity 1 | (RefSeq) DAN, Nbl1; neuroblastoma, suppression of tumorigenicity 1	--	--	DAN domain	uncharacterized protein LOC108915226 [Anoplophora glabripennis]
c38553.graph_c0	21.6	28.9	24.27	71.63	53.27	50.54	41.7017	0.0146919	1.27149	up	Molecular Function: structural constituent of ribosome (GO:0003735);; Biological Process: translation (GO:0006412);; Biological Process: transport (GO:0006810);; Cellular Component: integral component of membrane (GO:0016021);;	K13577|1.21669e-146|phu:Phum_PHUM235410|K13577 solute carrier family 25 (mitochondrial dicarboxylate transporter), member 10 | (RefSeq) mitochondrial dicarboxylate carrier, putative	[C]	Energy production and conversion	Mitochondrial carrier protein	mitochondrial dicarboxylate carrier, putative [Pediculus humanus corporis]
c30796.graph_c0	272.61	338.37	295.35	534.52	827.14	765.06	505.508	0.0186109	1.27121	up	Molecular Function: structural constituent of ribosome (GO:0003735);; Cellular Component: ribosome (GO:0005840);; Biological Process: translation (GO:0006412);; Molecular Function: metal ion binding (GO:0046872);;	K02978|9.88611e-43|tca:661640|K02978 small subunit ribosomal protein S27e | (RefSeq) 40S ribosomal protein S27-like	[J]	Translation, ribosomal structure and biogenesis	Ribosomal protein S27	ribosomal protein S27e [Biphyllus lunatus]
c43703.graph_c0	76.94	70.27	93.98	146.85	233.36	197.28	136.447	0.0164922	1.2669	up	--	--	[O]	Posttranslational modification, protein turnover, chaperones	Thioredoxin;; Thioredoxin-like domain;; Thioredoxin-like domain;; Thioredoxin domain;; Thioredoxin-like;; F plasmid transfer operon protein;; AhpC/TSA family;; Hydrogenase-1 expression protein HyaE;; Glutaredoxin-like domain (DUF836)	hypothetical protein TcasGA2_TC032094 [Tribolium castaneum]
c32661.graph_c0	380.32	468.78	411.27	837.35	1069.7	1059.01	704.405	0.0111047	1.26601	up	Molecular Function: structural constituent of ribosome (GO:0003735);; Cellular Component: ribosome (GO:0005840);; Biological Process: translation (GO:0006412);; Molecular Function: rRNA binding (GO:0019843);;	K02940|4.0633e-122|tca:663651|K02940 large subunit ribosomal protein L9e | (RefSeq) 60S ribosomal protein L9	[J]	Translation, ribosomal structure and biogenesis	Ribosomal protein L6	ribosomal protein L9e [Cephalota litorea]
c43428.graph_c0	5.99	4.58	5.59	12.25	11.77	10.73	8.485	0.0169689	1.26496	up	--	--	[R]	General function prediction only	Lysine methyltransferase	PREDICTED: methyltransferase-like protein 22 isoform X1 [Dendroctonus ponderosae]
c42291.graph_c1	14.59	12.59	17.34	35.51	30.57	31.32	23.6533	0.0146919	1.26195	up	--	--	[V]	Defense mechanisms	Serpin (serine protease inhibitor)	PREDICTED: serpin B4-like isoform X2 [Nicrophorus vespilloides]
c40843.graph_c0	5.93	8.38	7.77	15.74	13.11	23.56	12.415	0.0472344	1.25661	up	Cellular Component: integral component of membrane (GO:0016021);; Molecular Function: transferase activity, transferring acyl groups other than amino-acyl groups (GO:0016747);;	--	[R]	General function prediction only	--	PREDICTED: nose resistant to fluoxetine protein 6-like [Aethina tumida]
c43234.graph_c1	750.32	911.76	724.38	1251.36	1883.35	2016.27	1256.24	0.0260755	1.25652	up	Biological Process: cytoplasmic translation (GO:0002181);; Molecular Function: structural constituent of ribosome (GO:0003735);; Cellular Component: microtubule associated complex (GO:0005875);; Biological Process: ubiquitin-dependent protein catabolic process (GO:0006511);; Biological Process: protein ubiquitination (GO:0016567);; Cellular Component: cytosolic large ribosomal subunit (GO:0022625…	K02927|9.6596e-85|tca:656930|K02927 large subunit ribosomal protein L40e | (RefSeq) ubiquitin-60S ribosomal protein L40	[J]	Translation, ribosomal structure and biogenesis	Ubiquitin family;; Ribosomal L40e family;; Ubiquitin-2 like Rad60 SUMO-like;; Ubiquitin-like domain	PREDICTED: ubiquitin-60S ribosomal protein L40 [Tribolium castaneum]
c31181.graph_c0	382.87	486.68	406.46	780.76	1162.84	938.21	692.97	0.0199144	1.25438	up	Molecular Function: structural constituent of ribosome (GO:0003735);; Cellular Component: ribosome (GO:0005840);; Biological Process: translation (GO:0006412);; Molecular Function: rRNA binding (GO:0019843);; Molecular Function: metal ion binding (GO:0046872);;	K02922|1.5499e-39|cfo:105256583|K02922 large subunit ribosomal protein L37e | (RefSeq) 60S ribosomal protein L37	[J]	Translation, ribosomal structure and biogenesis	--	PREDICTED: 60S ribosomal protein L37-like [Ceratina calcarata]
c43025.graph_c1	92.72	110.55	97.34	216.56	206.38	281.95	167.583	0.0106754	1.2489	up	Molecular Function: nucleic acid binding (GO:0003676);; Molecular Function: helicase activity (GO:0004386);; Molecular Function: ATP binding (GO:0005524);; Biological Process: blue light signaling pathway (GO:0009785);; Molecular Function: blue light photoreceptor activity (GO:0009882);; Molecular Function: FAD binding (GO:0071949);;	K12823|0|tca:100141769|K12823 ATP-dependent RNA helicase DDX5/DBP2 [EC:3.6.4.13] | (RefSeq) Rm62; ATP-dependent RNA helicase p62	[A]	RNA processing and modification	DEAD/DEAH box helicase;; Helicase conserved C-terminal domain;; Type III restriction enzyme, res subunit	ATP-dependent RNA helicase p62 [Tribolium castaneum]
c35148.graph_c1	272.32	331.85	281.71	542.53	799.17	704.86	488.74	0.0189854	1.24749	up	Molecular Function: structural constituent of ribosome (GO:0003735);; Biological Process: translation (GO:0006412);; Cellular Component: large ribosomal subunit (GO:0015934);;	K02898|6.7812e-73|tca:660748|K02898 large subunit ribosomal protein L26e | (RefSeq) 60S ribosomal protein L26	[J]	Translation, ribosomal structure and biogenesis	Ribosomal proteins L26 eukaryotic, L24P archaeal;; KOW motif	60S ribosomal protein L26 [Anoplophora glabripennis]
c40474.graph_c0	18.78	19.81	19.88	38.26	53.85	45.11	32.615	0.0171931	1.24743	up	--	K00111|0|tca:656064|K00111 glycerol-3-phosphate dehydrogenase [EC:1.1.5.3] | (RefSeq) glycerol-3-phosphate dehydrogenase, mitochondrial	[C]	Energy production and conversion	FAD dependent oxidoreductase;; C-terminal domain of alpha-glycerophosphate oxidase;; EF-hand domain pair;; FAD binding domain;; EF hand;; FAD dependent oxidoreductase;; EF-hand domain	PREDICTED: LOW QUALITY PROTEIN: glycerol-3-phosphate dehydrogenase, mitochondrial-like [Aethina tumida]
c44132.graph_c0	53.77	54.4	74.12	95.37	171.16	163.88	102.117	0.0262591	1.24647	up	--	K12567|0|tca:660533|K12567 titin [EC:2.7.11.1] | (RefSeq) titin	--	--	Immunoglobulin I-set domain;; Immunoglobulin domain;; Immunoglobulin domain;; Immunoglobulin domain;; Repeat of unknown function (DUF1136);; Immunoglobulin V-set domain;; Immunoglobulin C1-set domain;; Penicillin-Binding Protein C-terminus Family;; CD80-like C2-set immunoglobulin domain;; Natural killer cell receptor 2B4;; CD47 immunoglobulin-like domain;; T-cell surface glycoprotein CD3 delta ch…	PREDICTED: titin isoform X10 [Tribolium castaneum]
c43170.graph_c1	23.04	23.06	23.58	58.1	55.26	49.08	38.6867	0.00666262	1.24286	up	--	K14443|2.84616e-60|tca:659063|K14443 protein Tob/BTG | (RefSeq) protein Tob1	--	--	--	PREDICTED: protein Tob1 [Tribolium castaneum]
c34422.graph_c0	41.43	35.49	42.64	121.04	102.91	62.73	67.7067	0.0293797	1.2411	up	Molecular Function: oxidoreductase activity (GO:0016491);; Biological Process: single-organism metabolic process (GO:0044710);;	K00022|1.71774e-72|bmor:100862760|K00022 3-hydroxyacyl-CoA dehydrogenase [EC:1.1.1.35] | (RefSeq) 3HCD; 3-hydroxyacyl-CoA dehydrogenase	[I]	Lipid transport and metabolism	3-hydroxyacyl-CoA dehydrogenase, C-terminal domain	PREDICTED: hydroxyacyl-coenzyme A dehydrogenase, mitochondrial-like [Aethina tumida]
c28938.graph_c0	548.9	650.33	577.8	1008.98	1491.93	1559.35	972.882	0.0218761	1.23753	up	Molecular Function: structural constituent of ribosome (GO:0003735);; Cellular Component: ribosome (GO:0005840);; Biological Process: translation (GO:0006412);;	K02957|9.99614e-80|tca:657360|K02957 small subunit ribosomal protein S15Ae | (RefSeq) 40S ribosomal protein S15Aa	[J]	Translation, ribosomal structure and biogenesis	Ribosomal protein S8	40S ribosomal protein S15Aa [Anoplophora glabripennis]
c31585.graph_c0	1121.12	1295.03	1075.9	2056.9	2945.03	2911.23	1900.87	0.0178189	1.23509	up	Molecular Function: structural constituent of ribosome (GO:0003735);; Biological Process: translation (GO:0006412);; Cellular Component: small ribosomal subunit (GO:0015935);;	K02973|5.1008e-98|tca:662141|K02973 small subunit ribosomal protein S23e | (RefSeq) 40S ribosomal protein S23	[J]	Translation, ribosomal structure and biogenesis	Ribosomal protein S12/S23	PREDICTED: 40S ribosomal protein S23 [Tribolium castaneum]
c37888.graph_c0	4	5.87	5.66	12.07	10.53	13.64	8.62833	0.0460495	1.23303	up	Biological Process: amino acid transmembrane transport (GO:0003333);; Molecular Function: amino acid transmembrane transporter activity (GO:0015171);; Cellular Component: integral component of membrane (GO:0016021);;	--	[E]	Amino acid transport and metabolism	Amino acid permease;; Tryptophan/tyrosine permease family	PREDICTED: large neutral amino acids transporter small subunit 2 [Aethina tumida]
c32942.graph_c0	349.98	450.32	352.21	683.42	989.22	970.11	632.543	0.0264505	1.22856	up	Cellular Component: ribosome (GO:0005840);; Biological Process: ribosome biogenesis (GO:0042254);;	K02936|1.33168e-134|tca:655581|K02936 large subunit ribosomal protein L7Ae | (RefSeq) 60S ribosomal protein L7a	[J]	Translation, ribosomal structure and biogenesis	Ribosomal protein L7Ae/L30e/S12e/Gadd45 family	ribosomal protein L7Ae [Scarabaeus laticollis]
c38112.graph_c0	24.3	29.08	30.19	47.26	77.7	67.96	46.0817	0.036384	1.22738	up	Molecular Function: oxidoreductase activity (GO:0016491);; Biological Process: oxidation-reduction process (GO:0055114);;	K13370|1.5505e-100|tca:103314459|K13370 17beta-estradiol 17-dehydrogenase / 3alpha(17beta)-hydroxysteroid dehydrogenase (NAD+) [EC:1.1.1.62 1.1.1.239] | (RefSeq) estradiol 17-beta-dehydrogenase 8	[I]	Lipid transport and metabolism	EF-hand domain pair;; EF hand;; EF-hand domain pair;; EF-hand domain;; EF-hand domain;; EF hand;; Cytoskeletal-regulatory complex EF hand	PREDICTED: estradiol 17-beta-dehydrogenase 8 isoform X1 [Aethina tumida]
c41359.graph_c0	34.64	35.57	29.36	78.75	79.45	69.24	54.5017	0.0124396	1.21556	up	--	K00699|1.16813e-171|tca:656290|K00699 glucuronosyltransferase [EC:2.4.1.17] | (RefSeq) 2-hydroxyacylsphingosine 1-beta-galactosyltransferase-like	[GC]	--	UDP-glucoronosyl and UDP-glucosyl transferase;; Glycosyltransferase family 28 C-terminal domain	UDP-glucuronosyltransferase 1-8 [Anoplophora glabripennis]
c35482.graph_c0	45.95	43.2	54.16	106	119.96	107.47	79.4567	0.0111047	1.21466	up	Cellular Component: integral component of membrane (GO:0016021);; Biological Process: peptidyl-amino acid modification (GO:0018193);;	K00476|2.37533e-167|tca:656627|K00476 aspartate beta-hydroxylase [EC:1.14.11.16] | (RefSeq) aspartyl/asparaginyl beta-hydroxylase	[O]	Posttranslational modification, protein turnover, chaperones	Aspartyl/Asparaginyl beta-hydroxylase;; Tetratricopeptide repeat;; Tetratricopeptide repeat	PREDICTED: aspartyl/asparaginyl beta-hydroxylase isoform X3 [Aethina tumida]
c41722.graph_c0	10.75	9.34	6.86	23.23	17.48	19.88	14.59	0.0263779	1.21457	up	--	--	--	--	--	--
c38723.graph_c0	847.42	1004.11	1257.93	1709.07	2773.5	2552.54	1690.76	0.0420931	1.21416	up	Molecular Function: transporter activity (GO:0005215);; Cellular Component: mitochondrial inner membrane (GO:0005743);; Cellular Component: integral component of membrane (GO:0016021);; Biological Process: transmembrane transport (GO:0055085);;	K05863|1.8238e-125|tca:656975|K05863 solute carrier family 25 (mitochondrial adenine nucleotide translocator), member 4/5/6/31 | (RefSeq) ADP,ATP carrier protein	[C]	Energy production and conversion	Mitochondrial carrier protein	ADP,ATP carrier protein [Leptinotarsa decemlineata]
c40698.graph_c0	13.88	10.85	10.53	30.46	23.87	26.97	19.4267	0.0206069	1.21136	up	--	--	--	--	--	--
c19285.graph_c0	723.52	818.93	631.76	1200.44	1729.87	1885.78	1165.05	0.0265044	1.21037	up	Molecular Function: structural constituent of ribosome (GO:0003735);; Cellular Component: ribosome (GO:0005840);; Biological Process: translation (GO:0006412);;	K02976|1.19056e-69|tca:662743|K02976 small subunit ribosomal protein S26e | (RefSeq) 40S ribosomal protein S26	[J]	Translation, ribosomal structure and biogenesis	Ribosomal protein S26e	ribosomal protein S26 [Chrysomela tremula]
c33781.graph_c1	390.16	509.58	429.4	737.05	1148.16	1167.71	730.343	0.0419022	1.1971	up	Cellular Component: intracellular ribonucleoprotein complex (GO:0030529);;	--	--	--	--	PREDICTED: 40S ribosomal protein S11 isoform X3 [Papilio polytes]
c32258.graph_c0	404.12	440.82	405.51	708.05	1034.31	1031.45	670.71	0.0290291	1.18488	up	--	--	--	--	Nuclear protein MDM1	PREDICTED: nuclear protein MDM1 isoform X4 [Tribolium castaneum]
c38525.graph_c0	14.27	11.19	11.28	30.25	23.28	29.98	20.0417	0.0221638	1.18348	up	--	--	[R]	General function prediction only	Leucine rich repeat;; Leucine rich repeats (6 copies);; Leucine Rich repeats (2 copies);; Leucine-rich repeat;; Leucine Rich Repeat	PREDICTED: slit homolog 3 protein [Aethina tumida]
c43904.graph_c1	12.85	17.33	12.82	31.89	26.56	33.48	22.4883	0.0310382	1.18001	up	--	K19403|1.18305e-73|tca:659236|K19403 microcephalin | (RefSeq) microcephalin	[LK]	--	Insect cuticle protein	microcephalin [Anoplophora glabripennis]
c28547.graph_c0	594.52	714.84	601.78	1127.34	1513.17	1561.28	1018.82	0.0282717	1.17898	up	Molecular Function: structural constituent of ribosome (GO:0003735);; Cellular Component: ribosome (GO:0005840);; Biological Process: translation (GO:0006412);;	K02868|1.31835e-115|tca:660435|K02868 large subunit ribosomal protein L11e | (RefSeq) 60S ribosomal protein L11	[J]	Translation, ribosomal structure and biogenesis	Ribosomal protein L5;; ribosomal L5P family C-terminus	ribosomal protein L11 [Chrysomela tremula]
c31762.graph_c1	434.35	562.32	370.98	758.46	1109.86	1138.43	729.067	0.0494001	1.17791	up	Molecular Function: structural constituent of ribosome (GO:0003735);; Cellular Component: ribosome (GO:0005840);; Biological Process: translation (GO:0006412);;	K02953|6.47155e-94|tca:661667|K02953 small subunit ribosomal protein S13e | (RefSeq) GLEAN_11123; ribosomal protein S13	[J]	Translation, ribosomal structure and biogenesis	Ribosomal S13/S15 N-terminal domain;; Ribosomal protein S15	ribosomal protein S13 [Chrysomela tremula]
c42979.graph_c0	2.86	2.46	2.62	5.4	6.31	6.11	4.29333	0.0397896	1.17755	up	--	--	--	--	RNA recognition motif. (a.k.a. RRM, RBD, or RNP domain)	PREDICTED: uncharacterized protein LOC106810336 [Priapulus caudatus]
c43547.graph_c0	2.83	3.22	2.71	7.24	6.59	7.28	4.97833	0.0398566	1.17744	up	--	K08145|2.079e-142|tca:661437|K08145 MFS transporter, SP family, solute carrier family 2 (facilitated glucose transporter), member 8 | (RefSeq) facilitated trehalose transporter Tret1	[R]	General function prediction only	Fringe-like;; Galactosyltransferase;; Protein of unknown function, DUF604	facilitated trehalose transporter Tret1-like [Anoplophora glabripennis]
c42939.graph_c1	10.85	15.11	14.3	31.76	27.69	30.37	21.68	0.0295842	1.17357	up	--	K14607|0|tca:661968|K14607 extracellular sulfatase Sulf [EC:3.1.6.-] | (RefSeq) extracellular sulfatase SULF-1 homolog	[G]	Carbohydrate transport and metabolism	Sulfatase;; Type I phosphodiesterase / nucleotide pyrophosphatase	PREDICTED: extracellular sulfatase SULF-1 homolog isoform X3 [Tribolium castaneum]
c35815.graph_c0	733.34	924.81	765.42	1518.85	1806.21	2059.97	1301.43	0.0295162	1.17159	up	Molecular Function: nucleotide binding (GO:0000166);; Molecular Function: structural constituent of ribosome (GO:0003735);; Cellular Component: ribosome (GO:0005840);; Biological Process: translation (GO:0006412);;	K02893|8.72984e-79|tca:661617|K02893 large subunit ribosomal protein L23Ae | (RefSeq) 60S ribosomal protein L23a	[J]	Translation, ribosomal structure and biogenesis	Ribosomal protein L23, N-terminal domain;; Ribosomal protein L23	PREDICTED: 60S ribosomal protein L23a [Tribolium castaneum]
c40026.graph_c1	10.09	13.07	12.03	23.13	27.59	23.19	18.1833	0.0385275	1.17141	up	--	--	[I]	Lipid transport and metabolism	AMP-binding enzyme;; AMP-binding enzyme C-terminal domain	PREDICTED: 4-coumarate--CoA ligase 1 [Tribolium castaneum]
c25422.graph_c0	841.95	1050.04	810.21	1579.1	2071.67	2188.31	1423.55	0.032688	1.16457	up	Molecular Function: structural constituent of ribosome (GO:0003735);; Cellular Component: ribosome (GO:0005840);; Biological Process: translation (GO:0006412);;	K02917|3.48165e-65|tca:657540|K02917 large subunit ribosomal protein L35Ae | (RefSeq) 60S ribosomal protein L35a	[J]	Translation, ribosomal structure and biogenesis	Ribosomal protein L35Ae	60S ribosomal protein L35a [Anoplophora glabripennis]
c41928.graph_c0	16.68	18.47	14.03	32.94	41.94	32.12	26.03	0.030456	1.161	up	--	--	[R]	General function prediction only	Reverse transcriptase (RNA-dependent DNA polymerase)	hypothetical protein B7P43_G10907, partial [Cryptotermes secundus]
c34517.graph_c0	784.69	1003.75	924.11	1705.57	2029.39	2118.17	1427.61	0.0280618	1.15535	up	Biological Process: ribosomal small subunit assembly (GO:0000028);; Molecular Function: RNA binding (GO:0003723);; Molecular Function: structural constituent of ribosome (GO:0003735);; Biological Process: translation (GO:0006412);; Cellular Component: cytosolic small ribosomal subunit (GO:0022627);;	K02958|1.61868e-59|tca:661916|K02958 small subunit ribosomal protein S15e | (RefSeq) 40S ribosomal protein S15	[J]	Translation, ribosomal structure and biogenesis	Ribosomal protein S19	PREDICTED: 40S ribosomal protein S15 [Tribolium castaneum]
c24961.graph_c0	551.31	676.78	576.36	974.02	1379.85	1495.98	942.383	0.042735	1.14764	up	Molecular Function: structural constituent of ribosome (GO:0003735);; Cellular Component: ribosome (GO:0005840);; Biological Process: translation (GO:0006412);;	K02918|1.115e-54|tca:659458|K02918 large subunit ribosomal protein L35e | (RefSeq) 60S ribosomal protein L35	[J]	Translation, ribosomal structure and biogenesis	Ribosomal L29 protein	ribosomal protein L35 [Chrysomela tremula]
c42896.graph_c1	517.64	437.39	612	868.36	1173.81	1173.54	797.123	0.0455184	1.14612	up	Molecular Function: calcium-transporting ATPase activity (GO:0005388);; Molecular Function: ATP binding (GO:0005524);; Cellular Component: integral component of membrane (GO:0016021);; Molecular Function: metal ion binding (GO:0046872);; Biological Process: calcium ion transmembrane transport (GO:0070588);;	K05853|0|tca:658328|K05853 Ca2+ transporting ATPase, sarcoplasmic/endoplasmic reticulum [EC:3.6.3.8] | (RefSeq) calcium-transporting atpase sarcoplasmic/endoplasmic reticulum type	[P]	Inorganic ion transport and metabolism	E1-E2 ATPase;; Cation transporting ATPase, C-terminus;; Cation transporter/ATPase, N-terminus;; Cation transport ATPase (P-type);; haloacid dehalogenase-like hydrolase;; haloacid dehalogenase-like hydrolase	PREDICTED: calcium-transporting ATPase sarcoplasmic/endoplasmic reticulum type isoform X2 [Tribolium castaneum]
c32715.graph_c0	386.63	471.52	376.58	760.31	932.17	975.94	650.525	0.0336051	1.1451	up	Molecular Function: RNA binding (GO:0003723);; Molecular Function: structural constituent of ribosome (GO:0003735);; Molecular Function: glutathione transferase activity (GO:0004364);; Biological Process: translation (GO:0006412);; Cellular Component: small ribosomal subunit (GO:0015935);; Cellular Component: integral component of membrane (GO:0016021);;	K02985|3.40012e-155|tca:659167|K02985 small subunit ribosomal protein S3e | (RefSeq) RpS3; ribosomal protein S3	[J]	Translation, ribosomal structure and biogenesis	Ribosomal protein S3, C-terminal domain;; KH domain	ribosomal protein S3 [Tribolium castaneum]
c41401.graph_c0	29.47	21.61	31.14	49	66.38	60.28	42.98	0.0436186	1.13517	up	Biological Process: biosynthetic process (GO:0009058);; Molecular Function: nucleotidyltransferase activity (GO:0016779);;	K00968|0|tca:658283|K00968 choline-phosphate cytidylyltransferase [EC:2.7.7.15] | (RefSeq) choline-phosphate cytidylyltransferase A	[I]	Lipid transport and metabolism	Cytidylyltransferase-like	PREDICTED: choline-phosphate cytidylyltransferase A isoform X1 [Tribolium castaneum]
c35966.graph_c0	1692.38	2049.57	2003.08	5217.08	3342.21	3527.74	2972.01	0.0446931	1.13351	up	--	--	--	--	--	--
c42833.graph_c0	17.82	19.38	19.69	35.73	35.97	51.03	29.9367	0.0427832	1.13305	up	Cellular Component: intracellular (GO:0005622);; Biological Process: apoptotic process (GO:0006915);;	--	--	--	CIDE-N domain	PREDICTED: DNA fragmentation factor subunit alpha [Tribolium castaneum]
c36210.graph_c0	20.91	22.18	21.62	52.56	38.45	48.53	34.0417	0.0342315	1.13179	up	--	--	[I]	Lipid transport and metabolism	--	PREDICTED: alpha-tocopherol transfer protein-like [Aethina tumida]
c41788.graph_c1	160.64	151.56	214.96	326.8	389.24	411.66	275.81	0.0395849	1.13138	up	--	--	--	--	Ecdysteroid kinase;; Protein of unknown function (DUF1679);; Phosphotransferase enzyme family	PREDICTED: uncharacterized protein LOC109602137 [Aethina tumida]
c32329.graph_c0	909.3	1147.78	967.44	1841.62	2216.31	2401.09	1580.59	0.0373763	1.12949	up	Molecular Function: structural constituent of ribosome (GO:0003735);; Biological Process: translation (GO:0006412);; Cellular Component: cytosolic small ribosomal subunit (GO:0022627);;	K02984|7.7296e-147|tca:656438|K02984 small subunit ribosomal protein S3Ae | (RefSeq) 40S ribosomal protein S3a	[J]	Translation, ribosomal structure and biogenesis	Ribosomal S3Ae family	PREDICTED: 40S ribosomal protein S3a, partial [Agrilus planipennis]
c39704.graph_c0	17.17	18.46	17.93	32.86	37.78	38.98	27.1967	0.0381647	1.12143	up	Biological Process: carbohydrate metabolic process (GO:0005975);; Molecular Function: kinase activity (GO:0016301);; Biological Process: phosphorylation (GO:0016310);; Molecular Function: phosphotransferase activity, alcohol group as acceptor (GO:0016773);;	K11214|5.69763e-165|tca:660316|K11214 sedoheptulokinase [EC:2.7.1.14] | (RefSeq) sedoheptulokinase	[G]	Carbohydrate transport and metabolism	FGGY family of carbohydrate kinases, N-terminal domain	hypothetical protein AMK59_5998, partial [Oryctes borbonicus]
c35562.graph_c0	461.05	592.73	475.35	909.35	1145.03	1162.48	790.998	0.0449373	1.11865	up	--	K02865|2.96474e-84|tca:664459|K02865 large subunit ribosomal protein L10Ae | (RefSeq) 60S ribosomal protein L10a	[J]	Translation, ribosomal structure and biogenesis	Ribosomal protein L1p/L10e family	60S ribosomal protein L10a [Atta colombica]
c18897.graph_c0	876.12	1107.39	957.01	1701.95	2266.07	2217.64	1521.03	0.0446681	1.11742	up	Molecular Function: structural constituent of ribosome (GO:0003735);; Biological Process: translation (GO:0006412);; Cellular Component: large ribosomal subunit (GO:0015934);;	K02872|2.37997e-126|tca:663151|K02872 large subunit ribosomal protein L13Ae | (RefSeq) RpL13a; ribosomal protein 13a	[J]	Translation, ribosomal structure and biogenesis	Ribosomal protein L13	PREDICTED: 60S ribosomal protein L13a [Aethina tumida]
c36554.graph_c0	837.37	921.86	904.23	1522.37	1977.86	2017.67	1363.56	0.0445672	1.09316	up	Molecular Function: RNA binding (GO:0003723);; Molecular Function: structural constituent of ribosome (GO:0003735);; Biological Process: translation (GO:0006412);; Cellular Component: small ribosomal subunit (GO:0015935);;	K02989|1.85416e-136|tca:655921|K02989 small subunit ribosomal protein S5e | (RefSeq) 40S ribosomal protein S5	[J]	Translation, ribosomal structure and biogenesis	Ribosomal protein S7p/S5e	PREDICTED: LOW QUALITY PROTEIN: 40S ribosomal protein S5-like [Aethina tumida]
c43218.graph_c0	54.34	47.22	47.08	105.02	79.76	79.99	68.9017	0.0398566	1.087	up	Molecular Function: metalloendopeptidase activity (GO:0004222);; Biological Process: proteolysis (GO:0006508);; Biological Process: integrin-mediated signaling pathway (GO:0007229);;	--	[O]	Posttranslational modification, protein turnover, chaperones	Transmembrane proteins 14C	A disintegrin and metalloproteinase with thrombospondin motifs 1 isoform X2 [Anoplophora glabripennis]
c37944.graph_c1	111.91	113.19	111.78	62.02	53.13	34.15	81.03	0.0434108	-1.07846	down	--	--	[R]	General function prediction only	Leucine rich repeat;; Leucine Rich repeats (2 copies)	slit homolog 3 protein-like [Anoplophora glabripennis]
c44410.graph_c0	6.06	5.92	6.38	5.64	2.42	2.95	4.895	0.0370901	-1.08927	down	--	K04600|0|tca:656624|K04600 cadherin EGF LAG seven-pass G-type receptor 1 | (RefSeq) stan; protocadherin-like wing polarity protein stan	[T]	Signal transduction mechanisms	UDP-glucoronosyl and UDP-glucosyl transferase;; Glycosyltransferase family 28 C-terminal domain	protocadherin-like wing polarity protein stan [Anoplophora glabripennis]
c42319.graph_c0	82.36	61.6	86.04	36.29	37.49	31.44	55.87	0.0296695	-1.10991	down	Biological Process: metabolic process (GO:0008152);; Cellular Component: integral component of membrane (GO:0016021);; Molecular Function: ligase activity (GO:0016874);;	K01897|0|tca:659029|K01897 long-chain acyl-CoA synthetase [EC:6.2.1.3] | (RefSeq) long-chain-fatty-acid--CoA ligase 5	[I]	Lipid transport and metabolism	Vesicle transport v-SNARE protein N-terminus;; Snare region anchored in the vesicle membrane C-terminus	PREDICTED: long-chain-fatty-acid--CoA ligase 5 isoform X5 [Tribolium castaneum]
c38928.graph_c0	37.38	28.59	29.43	11.15	14.76	15.05	22.7267	0.0463572	-1.12896	down	Biological Process: methionine biosynthetic process (GO:0009086);; Molecular Function: hydrolase activity (GO:0016787);; Molecular Function: metal ion binding (GO:0046872);;	K09880|3.61339e-61|tca:664509|K09880 enolase-phosphatase E1 [EC:3.1.3.77] | (RefSeq) enolase-phosphatase E1	[E]	Amino acid transport and metabolism	--	enolase-phosphatase E1 [Anoplophora glabripennis]
c33551.graph_c0	283.15	255.92	292.95	141.63	104.36	107.38	197.565	0.0233371	-1.1497	down	--	--	--	--	--	--
c37204.graph_c0	29.43	26.5	29.08	13.88	8.51	13.98	20.23	0.0462339	-1.15205	down	Molecular Function: GTPase activity (GO:0003924);; Molecular Function: structural constituent of cytoskeleton (GO:0005200);; Molecular Function: GTP binding (GO:0005525);; Cellular Component: cytoplasm (GO:0005737);; Cellular Component: microtubule (GO:0005874);; Biological Process: microtubule-based process (GO:0007017);;	K07375|0|tca:655694|K07375 tubulin beta | (RefSeq) tubulin beta chain	[Z]	Cytoskeleton	Tubulin/FtsZ family, GTPase domain;; Tubulin C-terminal domain;; Misato Segment II tubulin-like domain	PREDICTED: tubulin beta chain-like [Dendroctonus ponderosae]
c42588.graph_c0	32.57	28.85	43.32	13.23	14.51	15.01	24.5817	0.0406181	-1.15711	down	--	--	[OT]	--	Protein-kinase domain of FAM69;; N-term cysteine-rich ER, FAM69	protein FAM69C [Anoplophora glabripennis]
c35721.graph_c0	66.07	65.33	56.27	25.6	30.42	22.48	44.3617	0.0348416	-1.16867	down	--	--	[R]	General function prediction only	Leucine rich repeat;; Leucine rich repeats (6 copies);; Leucine Rich repeats (2 copies);; Leucine Rich Repeat	slit homolog 3 protein-like [Anoplophora glabripennis]
c43368.graph_c0	85.02	115.88	121.74	72.16	84.69	44.42	87.3183	0.0437693	-1.17634	down	--	K13194|1.39701e-147|tca:658332|K13194 double stranded RNA-specific editase B [EC:3.5.-.-] | (RefSeq) double-stranded RNA-specific editase Adar	[A]	RNA processing and modification	Double-stranded RNA binding motif	PREDICTED: double-stranded RNA-specific editase Adar [Tribolium castaneum]
c42438.graph_c0	38.85	38.82	28.3	19.61	11.76	13.64	25.1633	0.0287104	-1.18149	down	Molecular Function: catalytic activity (GO:0003824);; Biological Process: single-organism metabolic process (GO:0044710);;	--	[CR]	--	Ninjurin	PREDICTED: reticulon-4-interacting protein 1, mitochondrial [Tribolium castaneum]
c41150.graph_c0	14.53	12.15	13.84	6.06	5.6	5.31	9.58167	0.0175988	-1.18183	down	Biological Process: signal transduction (GO:0007165);; Cellular Component: integral component of membrane (GO:0016021);; Molecular Function: hydrolase activity (GO:0016787);;	--	[T]	Signal transduction mechanisms	Leucine rich repeat;; Leucine rich repeats (6 copies);; Leucine Rich repeats (2 copies);; Leucine-rich repeat;; TIR domain;; TIR domain;; Leucine Rich Repeat	toll-like receptor 7 [Anoplophora glabripennis]
c42294.graph_c0	67.82	73.18	52.37	31.46	19	27.84	45.2783	0.0475706	-1.18742	down	--	--	--	--	--	PREDICTED: flocculation protein FLO11-like isoform X1 [Aethina tumida]
c41219.graph_c0	50.01	81.91	73.81	28.95	21.49	28.12	47.3817	0.0341872	-1.19413	down	--	--	--	--	Insect pheromone-binding family, A10/OS-D	chemosensory protein 4 [Dastarcus helophoroides]
c40219.graph_c0	185.05	156.26	177.09	78.33	74.83	59.93	121.915	0.015066	-1.19692	down	--	--	[M]	Cell wall/membrane/envelope biogenesis	Ankyrin repeats (3 copies);; Ankyrin repeats (many copies);; Ankyrin repeats (many copies);; Ankyrin repeat;; Ankyrin repeat	serine/threonine-protein phosphatase 6 regulatory ankyrin repeat subunit B-like isoform X3 [Pseudomyrmex gracilis]
c38820.graph_c0	92.84	75.37	81.84	40.82	33.94	22.45	57.8767	0.0331174	-1.2041	down	--	--	--	--	Glycosyl hydrolases family 16	PREDICTED: beta-1,3-glucan-binding protein-like [Aethina tumida]
c40488.graph_c0	37.33	33.61	37.82	15.16	14.89	15.94	25.7917	0.00987413	-1.2157	down	--	--	[O]	Posttranslational modification, protein turnover, chaperones	Ring finger domain;; RING-like zinc finger;; Zinc finger, C3HC4 type (RING finger);; RING-H2 zinc finger domain;; Zinc finger, C3HC4 type (RING finger);; PA domain	PREDICTED: protein goliath [Tribolium castaneum]
c42346.graph_c0	22.65	25.82	20.18	16.84	6.8	9.99	17.0467	0.0369673	-1.21617	down	Cellular Component: membrane (GO:0016020);;	--	--	--	Immunoglobulin domain;; Immunoglobulin I-set domain;; CD80-like C2-set immunoglobulin domain;; Immunoglobulin domain;; Immunoglobulin domain	fasciclin-3 [Leptinotarsa decemlineata]
c36040.graph_c0	278.8	274.93	266.06	118.27	83.14	132.8	192.333	0.0157163	-1.22351	down	Molecular Function: actin monomer binding (GO:0003785);; Biological Process: actin filament organization (GO:0007015);;	--	[N]	Cell motility	Thymosin beta-4 family	PREDICTED: uncharacterized protein LOC663390 isoform X4 [Tribolium castaneum]
c44134.graph_c3	340.35	391.2	334.75	218.99	120.5	99.09	250.813	0.0457081	-1.22477	down	--	--	[I]	Lipid transport and metabolism	Partial alpha/beta-hydrolase lipase region;; alpha/beta hydrolase fold;; Serine aminopeptidase, S33	PREDICTED: lipase 3-like [Tribolium castaneum]
c37472.graph_c0	43.09	41.97	41.5	23.94	11.89	16.35	29.79	0.020978	-1.22954	down	Cellular Component: integral component of membrane (GO:0016021);; Molecular Function: transferase activity (GO:0016740);;	K10532|0|tca:663306|K10532 heparan-alpha-glucosaminide N-acetyltransferase [EC:2.3.1.78] | (RefSeq) heparan-alpha-glucosaminide N-acetyltransferase	[S]	Function unknown	Protein of unknown function (DUF1624);; Domain of unknown function (DUF5009)	PREDICTED: heparan-alpha-glucosaminide N-acetyltransferase [Tribolium castaneum]
c40259.graph_c0	212.39	182.97	200.3	91.33	72	58.29	136.213	0.00869691	-1.23184	down	Molecular Function: acid phosphatase activity (GO:0003993);; Cellular Component: integral component of membrane (GO:0016021);; Biological Process: dephosphorylation (GO:0016311);;	K19283|1.83739e-121|tca:660300|K19283 prostatic aicd phosphatase [EC:3.1.3.2 3.1.3.5] | (RefSeq) venom acid phosphatase Acph-1	[I]	Lipid transport and metabolism	Histidine phosphatase superfamily (branch 2)	prostatic acid phosphatase-like isoform X2 [Anoplophora glabripennis]
c42023.graph_c0	13.62	11.25	12.7	5.76	5.03	4.48	8.80667	0.0187864	-1.23197	down	Molecular Function: transcription factor activity, sequence-specific DNA binding (GO:0003700);; Cellular Component: nucleus (GO:0005634);; Biological Process: regulation of transcription, DNA-templated (GO:0006355);;	K10176|0|tca:661159|K10176 T-box protein 2 | (RefSeq) Omb; optomotor-blind-like	[K]	Transcription	T-box;; Optomotor-blind protein N-terminal region	optomotor-blind protein isoform X5 [Leptinotarsa decemlineata]
c43197.graph_c1	7.68	7.45	5.68	3.01	2.85	2.5	4.86167	0.0293077	-1.24196	down	Cellular Component: Golgi apparatus (GO:0005794);; Cellular Component: membrane (GO:0016020);; Molecular Function: transferase activity, transferring glycosyl groups (GO:0016757);;	--	[G]	Carbohydrate transport and metabolism	Galactosyltransferase;; Fringe-like	beta-1,3-galactosyltransferase 5-like [Anoplophora glabripennis]
c32333.graph_c0	44.37	31.06	33.2	20.74	10.3	13.13	25.4667	0.0324857	-1.24296	down	--	K05636|0|tca:661297|K05636 laminin, beta 1 | (RefSeq) laminin subunit beta-1	[W]	Extracellular structures	Laminin EGF domain;; Laminin N-terminal (Domain VI)	PREDICTED: laminin subunit beta-1 [Tribolium castaneum]
c28698.graph_c1	174.56	155.11	155.22	52.38	81.35	53.03	111.942	0.0324148	-1.24538	down	Molecular Function: structural constituent of eye lens (GO:0005212);;	K09542|9.54846e-36|tca:663240|K09542 crystallin, alpha B | (RefSeq) protein lethal(2)essential for life	[O]	Posttranslational modification, protein turnover, chaperones	Hsp20/alpha crystallin family	small heat shock protein [Dastarcus helophoroides]
c44031.graph_c0	17.42	21.1	28.29	8.48	10.73	11.45	16.245	0.0197519	-1.2465	down	Molecular Function: transcription factor activity, sequence-specific DNA binding (GO:0003700);; Cellular Component: nucleus (GO:0005634);; Biological Process: regulation of transcription, DNA-templated (GO:0006355);; Molecular Function: sequence-specific DNA binding (GO:0043565);;	K09407|1.19586e-173|tca:657747|K09407 forkhead box protein N | (RefSeq) forkhead box protein P4	[K]	Transcription	Forkhead domain	forkhead box protein P2 [Anoplophora glabripennis]
c35645.graph_c0	49.07	37.09	57.36	20.92	17.1	19.35	33.4817	0.0126095	-1.25039	down	Molecular Function: transporter activity (GO:0005215);; Cellular Component: membrane (GO:0016020);;	--	[R]	General function prediction only	Peptidyl-tRNA hydrolase PTH2	PREDICTED: synaptic vesicle glycoprotein 2B [Tribolium castaneum]
c40589.graph_c0	30.09	17.34	29.11	10.3	7.81	12.12	17.795	0.030456	-1.25178	down	--	K09268|1.44798e-64|tca:661892|K09268 transcription factor SOX4/11/12 (SOX group C) | (RefSeq) protein SOX-15	[K]	Transcription	HMG (high mobility group) box;; HMG-box domain	transcription factor Sox-11-A-like [Anoplophora glabripennis]
c40249.graph_c0	18.21	11.87	12.12	6.37	4.96	5.27	9.8	0.0300304	-1.25213	down	--	--	--	--	PDGF/VEGF domain	PREDICTED: uncharacterized protein LOC659516 [Tribolium castaneum]
c41460.graph_c0	13.6	9.83	11.09	6.51	3.75	3.43	8.035	0.0355009	-1.26086	down	--	--	--	--	Cell-cycle sustaining, positive selection,	PREDICTED: uncharacterized protein LOC109608476 [Aethina tumida]
c39355.graph_c0	231.17	220.64	202.2	131.37	73.04	79.7	156.353	0.0171312	-1.26377	down	Cellular Component: extracellular region (GO:0005576);; Biological Process: chitin metabolic process (GO:0006030);; Molecular Function: chitin binding (GO:0008061);;	--	--	--	Chitin binding Peritrophin-A domain	PREDICTED: uncharacterized protein LOC109596637 isoform X1 [Aethina tumida]
c33759.graph_c0	26.31	24.33	19.55	11.3	7.63	8.8	16.32	0.0187017	-1.26581	down	--	K08145|2.3414e-121|tca:659896|K08145 MFS transporter, SP family, solute carrier family 2 (facilitated glucose transporter), member 8 | (RefSeq) facilitated trehalose transporter Tret1	[R]	General function prediction only	Sugar (and other) transporter;; Major Facilitator Superfamily	facilitated trehalose transporter Tret1-like isoform X2 [Anoplophora glabripennis]
c38648.graph_c0	28.79	26	24.5	15.42	7.18	8.31	18.3667	0.0320238	-1.26834	down	Biological Process: metabolic process (GO:0008152);; Molecular Function: hydrolase activity (GO:0016787);;	K17542|8.44976e-166|tca:660581|K17542 SCY1-like protein 3 | (RefSeq) protein-associating with the carboxyl-terminal domain of ezrin	[I]	Lipid transport and metabolism	Calcineurin-like phosphoesterase	PREDICTED: protein-associating with the carboxyl-terminal domain of ezrin [Tribolium castaneum]
c43671.graph_c0	143.18	87.42	157.64	52.71	27.48	36.81	84.2067	0.013764	-1.29609	down	Cellular Component: mitochondrion (GO:0005739);; Molecular Function: 3-oxoacid CoA-transferase activity (GO:0008260);; Biological Process: ketone body catabolic process (GO:0046952);;	K01027|0|tca:657047|K01027 3-oxoacid CoA-transferase [EC:2.8.3.5] | (RefSeq) succinyl-CoA:3-ketoacid coenzyme A transferase 1, mitochondrial	[C]	Energy production and conversion	Coenzyme A transferase	PREDICTED: succinyl-CoA:3-ketoacid coenzyme A transferase 1, mitochondrial [Dendroctonus ponderosae]
c39150.graph_c0	58.64	39.34	43.66	26.57	15.29	12.6	32.6833	0.0371185	-1.29711	down	--	--	--	--	--	--
c43833.graph_c0	87.49	66.53	64.96	39.08	45.33	31.69	55.8467	0.00792151	-1.30475	down	--	--	[R]	General function prediction only	Protein of unknown function (DUF1397)	glucose dehydrogenase [FAD, quinone]-like [Anoplophora glabripennis]
c38635.graph_c0	13.58	14.09	16.64	6.17	6.12	4.24	10.14	0.0233371	-1.30523	down	--	--	--	--	--	--
c38347.graph_c0	67.73	74.42	66.39	37.07	23.96	24.37	48.99	0.0084904	-1.31145	down	Molecular Function: transcription factor activity, sequence-specific DNA binding (GO:0003700);; Molecular Function: steroid hormone receptor activity (GO:0003707);; Molecular Function: steroid binding (GO:0005496);; Cellular Component: nucleus (GO:0005634);; Biological Process: regulation of transcription, DNA-templated (GO:0006355);; Molecular Function: zinc ion binding (GO:0008270);; Biological…	K08703|0|tca:654940|K08703 estrogen-related receptor ERR | (RefSeq) Err; estrogen-related receptor	[T]	Signal transduction mechanisms	Zinc finger, C4 type (two domains);; Ligand-binding domain of nuclear hormone receptor	PREDICTED: estrogen-related receptor isoform X1 [Tribolium castaneum]
c40562.graph_c0	14.75	12.52	16.31	6.19	5.8	5.75	10.22	0.0199171	-1.3203	down	Biological Process: amino acid transmembrane transport (GO:0003333);; Molecular Function: amino acid transmembrane transporter activity (GO:0015171);; Cellular Component: integral component of membrane (GO:0016021);;	K13868|6.81821e-135|tca:660811|K13868 solute carrier family 7 (L-type amino acid transporter), member 9 | (RefSeq) b(0,+)-type amino acid transporter 1	[E]	Amino acid transport and metabolism	Amino acid permease	b(0,+)-type amino acid transporter 1-like, partial [Onthophagus taurus]
c38131.graph_c0	371	169.57	381.72	150.95	112.22	97.94	213.9	0.0333825	-1.32816	down	--	--	--	--	--	--
c43050.graph_c2	18.44	15.88	18.85	7.69	10.9	8.4	13.36	0.00605493	-1.32821	down	--	--	--	--	Protein Family FAM60A	hypothetical protein AMK59_152 [Oryctes borbonicus]
c42568.graph_c0	219.8	254.33	282.6	148.38	76.85	76.17	176.355	0.0118526	-1.33137	down	Molecular Function: phosphoribosylamine-glycine ligase activity (GO:0004637);; Molecular Function: phosphoribosylformylglycinamidine cyclo-ligase activity (GO:0004641);; Molecular Function: phosphoribosylglycinamide formyltransferase activity (GO:0004644);; Molecular Function: ATP binding (GO:0005524);; Cellular Component: cytosol (GO:0005829);; Biological Process: 'de novo' IMP biosynthetic proc…	K11787|1.22958e-83|tca:661737|K11787 phosphoribosylamine--glycine ligase / phosphoribosylglycinamide formyltransferase / phosphoribosylformylglycinamidine cyclo-ligase [EC:6.3.4.13 2.1.2.2 6.3.3.1] | (RefSeq) trifunctional purine biosynthetic protein adenosine-3	[F]	Nucleotide transport and metabolism	Phosphoribosylglycinamide synthetase, N domain	trifunctional purine biosynthetic protein adenosine-3 [Anoplophora glabripennis]
c41968.graph_c0	24.76	27.19	20.09	9.61	9.53	10.44	16.9367	0.00512955	-1.33349	down	Cellular Component: membrane (GO:0016020);;	--	[G]	Carbohydrate transport and metabolism	Bicoid-interacting protein 3 (Bin3);; Methyltransferase domain;; Methyltransferase domain;; Methyltransferase domain;; Methyltransferase domain	sodium glucose transporter [Tenebrio molitor]
c33808.graph_c0	4516.53	1922.15	3922.43	1435.82	984.9	1386.72	2361.42	0.0250156	-1.33607	down	--	--	[R]	General function prediction only	Leucine rich repeat;; Leucine Rich repeats (2 copies);; Leucine-rich repeat;; Leucine rich repeats (6 copies)	hypothetical protein BRAFLDRAFT_81918 [Branchiostoma floridae]
c41778.graph_c1	71.18	58.51	72.04	31.16	30.53	12.72	46.0233	0.0320784	-1.35078	down	--	K01446|5.39257e-49|tca:103312794|K01446 peptidoglycan recognition protein | (RefSeq) PGRP; peptidoglycan-recognition protein SC2	--	--	N-acetylmuramoyl-L-alanine amidase	Peptidoglycan-recognition protein SC2-like Protein [Tribolium castaneum]
c41785.graph_c0	14.41	15.29	16.3	8.53	5.36	3.47	10.56	0.0354041	-1.35493	down	--	--	[T]	Signal transduction mechanisms	--	PREDICTED: G-protein coupled receptor Mth2-like isoform X2 [Aethina tumida]
c28698.graph_c0	148.45	125.35	128.18	63.95	36.44	41.97	90.7233	0.0163885	-1.3616	down	--	K09542|4.41282e-27|tca:663240|K09542 crystallin, alpha B | (RefSeq) protein lethal(2)essential for life	[O]	Posttranslational modification, protein turnover, chaperones	--	small heat shock protein [Dastarcus helophoroides]
c38641.graph_c0	26.21	16.61	22.32	9.43	7.3	7.41	14.88	0.00430529	-1.36494	down	Cellular Component: intracellular (GO:0005622);; Molecular Function: zinc ion binding (GO:0008270);;	K11997|0|tca:658934|K11997 tripartite motif-containing protein 2/3 | (RefSeq) brat; brain tumor protein	[O]	Posttranslational modification, protein turnover, chaperones	NHL repeat;; B-box zinc finger;; 6-bladed beta-propeller;; SMP-30/Gluconolaconase/LRE-like region	PREDICTED: brain tumor protein [Tribolium castaneum]
c39271.graph_c0	210.13	218.63	269.17	145.33	61.75	48.69	158.95	0.0420902	-1.37743	down	Molecular Function: oxidoreductase activity (GO:0016491);; Biological Process: oxidation-reduction process (GO:0055114);;	K00314|0|tca:656849|K00314 sarcosine dehydrogenase [EC:1.5.8.3] | (RefSeq) sarcosine dehydrogenase, mitochondrial	[E]	Amino acid transport and metabolism	Aminomethyltransferase folate-binding domain;; FAD dependent oxidoreductase;; FAD dependent oxidoreductase central domain;; Glycine cleavage T-protein C-terminal barrel domain;; FAD binding domain	Sarcosine dehydrogenase, mitochondrial-like Protein [Tribolium castaneum]
c37614.graph_c0	45.22	36.61	37.84	16.5	12.18	7.15	25.9167	0.0167957	-1.37976	down	--	--	--	--	--	PREDICTED: prisilkin-39 [Tribolium castaneum]
c44272.graph_c1	18.24	19.24	20.12	7.43	7.54	6.07	13.1067	0.00259575	-1.3799	down	--	--	--	--	Immunoglobulin domain;; Immunoglobulin I-set domain;; Immunoglobulin domain;; Immunoglobulin domain;; TIR domain	PREDICTED: X-linked interleukin-1 receptor accessory protein-like 2 [Tribolium castaneum]
c41099.graph_c0	47.3	25.38	39.34	17.59	9.01	12.33	25.1583	0.00836255	-1.38037	down	--	K15686|2.82482e-26|tca:655833|K15686 RNA-binding protein MEX3 [EC:2.3.2.27] | (RefSeq) Mex-3, PEM-3; mex-3 protein	[R]	General function prediction only	Zinc finger, C3HC4 type (RING finger);; Prokaryotic RING finger family 4;; Zinc finger, C3HC4 type (RING finger)	PREDICTED: RNA-binding protein MEX3B [Aethina tumida]
c44346.graph_c0	20.27	21.83	23.45	9.69	8.05	6.01	14.8833	0.0031037	-1.39858	down	--	K04422|0|tca:661365|K04422 mitogen-activated protein kinase kinase kinase 13 [EC:2.7.11.25] | (RefSeq) mitogen-activated protein kinase kinase kinase 13	[T]	Signal transduction mechanisms	Protein tyrosine kinase;; Protein kinase domain	PREDICTED: mitogen-activated protein kinase kinase kinase 13 isoform X3 [Tribolium castaneum]
c39332.graph_c0	79.17	56.39	82.38	35.7	28.78	22.96	50.8967	0.00455689	-1.40827	down	--	--	--	--	Leucine rich repeat;; Leucine rich repeats (6 copies);; Leucine Rich repeats (2 copies);; Leucine Rich Repeat	hypothetical protein BRAFLDRAFT_119130 [Branchiostoma floridae]
c40049.graph_c0	8.51	10.13	10.06	5.04	2.77	4.97	6.91333	0.0165832	-1.41578	down	--	--	--	--	--	--
c34675.graph_c0	91.93	78.87	80.72	36.65	29.66	22.8	56.7717	0.00214213	-1.42062	down	--	--	--	--	--	--
c43435.graph_c1	7.89	6.28	9.26	3.24	1.87	2.45	5.165	0.00401164	-1.42403	down	--	K11967|0|tca:664247|K11967 ankyrin repeat and IBR domain-containing protein 1 | (RefSeq) ankyrin repeat and IBR domain-containing protein 1	[O]	Posttranslational modification, protein turnover, chaperones	IBR domain, a half RING-finger domain;; Ankyrin repeats (3 copies);; Ankyrin repeats (many copies);; Ankyrin repeat;; Ankyrin repeats (many copies);; Ankyrin repeat	PREDICTED: ankyrin repeat and IBR domain-containing protein 1 [Tribolium castaneum]
c35748.graph_c0	13.12	24.03	17.63	8.08	4.11	7.15	12.3533	0.0371185	-1.43101	down	--	--	--	--	--	--
c40339.graph_c0	486.6	370.2	278.53	137.32	69.91	174.99	252.925	0.0199171	-1.43223	down	--	--	[R]	General function prediction only	Carboxylesterase family;; alpha/beta hydrolase fold	venom carboxylesterase-6-like [Anoplophora glabripennis]
c37970.graph_c0	48.23	57.22	48.5	19.73	15.79	19.56	34.8383	0.00188501	-1.44127	down	--	--	--	--	--	--
c38028.graph_c0	74.9	51.66	72.43	38.7	16.46	13.91	44.6767	0.0235616	-1.45203	down	Cellular Component: integral component of membrane (GO:0016021);; Molecular Function: transmembrane transporter activity (GO:0022857);; Biological Process: transmembrane transport (GO:0055085);;	--	[R]	General function prediction only	Sugar (and other) transporter;; Major Facilitator Superfamily	organic cation transporter protein [Anoplophora glabripennis]
c44071.graph_c0	100.04	89.89	106.39	34.04	36.87	31.93	66.5267	0.000517334	-1.45695	down	--	--	[G]	Carbohydrate transport and metabolism	Glycosyl hydrolases family 31	putative family 31 glucosidase KIAA1161-like Protein [Tribolium castaneum]
c40102.graph_c0	283.81	311.01	265.58	89.31	109.44	98.66	192.968	0.000943996	-1.45982	down	--	--	--	--	--	PREDICTED: uncharacterized protein LOC656417 isoform X2 [Tribolium castaneum]
c31745.graph_c0	1692.16	1889.24	867.95	318.49	405.52	476.58	941.657	0.00635508	-1.46696	down	--	--	--	--	Kazal-type serine protease inhibitor domain	hypothetical protein D910_03876 [Dendroctonus ponderosae]
c41536.graph_c0	365.59	189.98	250.41	90.39	63.23	52.3	168.65	0.0165807	-1.47097	down	Molecular Function: peptidase activity (GO:0008233);;	K09645|5.23298e-141|tca:657714|K09645 vitellogenic carboxypeptidase-like protein [EC:3.4.16.-] | (RefSeq) venom serine carboxypeptidase	[OE]	--	Serine carboxypeptidase	venom serine carboxypeptidase [Pseudomyrmex gracilis]
c42925.graph_c0	44.68	30.26	32.14	19.61	8.02	6.66	23.5617	0.0298984	-1.47186	down	--	K05635|0|phu:Phum_PHUM500930|K05635 laminin, gamma 1 | (RefSeq) laminin A chain, putative	[W]	Extracellular structures	Laminin N-terminal (Domain VI);; Laminin EGF domain;; Laminin B (Domain IV)	PREDICTED: laminin subunit gamma-1 isoform X1 [Tribolium castaneum]
c36216.graph_c0	12.83	14.48	7.92	5.34	3.36	3.28	7.86833	0.0179537	-1.4746	down	Biological Process: metabolic process (GO:0008152);; Molecular Function: sulfuric ester hydrolase activity (GO:0008484);;	--	[R]	General function prediction only	Sulfatase;; Type I phosphodiesterase / nucleotide pyrophosphatase	PREDICTED: arylsulfatase B [Tribolium castaneum]
c37786.graph_c0	56.19	59.53	50.89	22.78	17.34	16.8	37.255	0.000848655	-1.47736	down	--	K07189|1.90935e-82|tca:656398|K07189 protein phosphatase 1 regulatory subunit 3A/B/C/D/E | (RefSeq) protein phosphatase 1 regulatory subunit 3B	[OT]	--	Carbohydrate/starch-binding module (family 21);; Starch/carbohydrate-binding module (family 53)	protein phosphatase 1 regulatory subunit 3B [Leptinotarsa decemlineata]
c30743.graph_c0	33.55	34.86	26.35	10.56	14.61	13.22	22.1917	0.0083315	-1.47905	down	--	--	--	--	--	uncharacterized protein LOC111503600 [Leptinotarsa decemlineata]
c43570.graph_c0	51.75	48.18	49.69	23.58	16.36	14.06	33.9367	0.00187925	-1.48271	down	--	K03440|2.82397e-60|tca:660950|K03440 acid-sensing ion channel, other | (RefSeq) pickpocket protein 28	[PT]	--	Amiloride-sensitive sodium channel	PREDICTED: pickpocket protein 28 [Tribolium castaneum]
c41616.graph_c0	109.33	93.79	113.69	68.28	22.82	25.74	72.275	0.0489921	-1.48346	down	--	K01785|2.12597e-162|tca:659272|K01785 aldose 1-epimerase [EC:5.1.3.3] | (RefSeq) aldose 1-epimerase	[G]	Carbohydrate transport and metabolism	Aldose 1-epimerase	aldose 1-epimerase-like [Leptinotarsa decemlineata]
c32880.graph_c0	1946.88	1926.69	1905.84	748.47	633.4	568.28	1288.26	0.000338141	-1.48381	down	--	K15626|3.65314e-27|nvi:100114036|K15626 nuclear protein, 1 | (RefSeq) nuclear protein 1	[K]	Transcription	DNA-binding nuclear phosphoprotein p8	nuclear protein 1 [Leptinotarsa decemlineata]
c36495.graph_c0	320.53	300.34	312.27	78.41	117.53	109.17	206.375	0.00124056	-1.49716	down	--	--	--	--	--	--
c35973.graph_c1	58.06	57.2	52.18	17.24	21.56	13.48	36.62	0.00224067	-1.54736	down	--	--	--	--	--	--
c37694.graph_c0	169.66	162.13	129.03	67.74	47.42	34.67	101.775	0.00168959	-1.55022	down	Molecular Function: lysozyme activity (GO:0003796);;	--	--	--	Destabilase	i-type lysozyme 4 [Harmonia axyridis]
c35462.graph_c0	48.65	63.29	46.94	17.63	18.33	14.55	34.8983	0.0012444	-1.56274	down	--	--	--	--	--	PREDICTED: uncharacterized protein LOC103313467 [Tribolium castaneum]
c42887.graph_c0	14.37	7.33	9.39	4.11	2.89	2.47	6.76	0.00886048	-1.56702	down	Molecular Function: hydrolase activity (GO:0016787);;	K20008|5.17542e-27|dmo:Dmoj_GI20496|K20008 death caspase-1 [EC:3.4.22.-] | (RefSeq) GI20496 gene product from transcript GI20496-RA	[D]	Cell cycle control, cell division, chromosome partitioning	Caspase domain	caspase [Aedes aegypti]
c37557.graph_c0	89.4	72.89	69.93	39.16	19	13.62	50.6667	0.00792471	-1.58199	down	Molecular Function: glucosamine-6-phosphate deaminase activity (GO:0004342);; Cellular Component: cytoplasm (GO:0005737);; Biological Process: carbohydrate metabolic process (GO:0005975);; Biological Process: N-acetylglucosamine metabolic process (GO:0006044);; Molecular Function: hydrolase activity (GO:0016787);;	K02564|6.50099e-153|tca:103312587|K02564 glucosamine-6-phosphate deaminase [EC:3.5.99.6] | (RefSeq) glucosamine-6-phosphate isomerase	[G]	Carbohydrate transport and metabolism	Glucosamine-6-phosphate isomerases/6-phosphogluconolactonase	PREDICTED: glucosamine-6-phosphate isomerase isoform X1 [Tribolium castaneum]
c41045.graph_c1	41.47	26.82	18.72	13.37	7.48	6.54	19.0667	0.00669953	-1.58232	down	--	K20840|1.10777e-51|tca:664548|K20840 MFS transporter, PCFT/HCP family, solute carrier family 46, member 3 | (RefSeq) solute carrier family 46 member 3	[R]	General function prediction only	Major Facilitator Superfamily	PREDICTED: solute carrier family 46 member 3 [Tribolium castaneum]
c37830.graph_c1	144.39	115.56	141.16	35.17	43.07	40.25	86.6	0.000278635	-1.5883	down	--	--	--	--	--	uncharacterized protein LOC111875505 [Cryptotermes secundus]
c38223.graph_c0	7.98	6.3	6.38	1.97	2.62	1.8	4.50833	0.00509046	-1.59576	down	Molecular Function: G-protein coupled receptor activity (GO:0004930);; Cellular Component: integral component of plasma membrane (GO:0005887);; Biological Process: G-protein coupled glutamate receptor signaling pathway (GO:0007216);; Molecular Function: glutamate receptor activity (GO:0008066);; Biological Process: regulation of synaptic transmission, glutamatergic (GO:0051966);;	--	[PT]	--	7 transmembrane sweet-taste receptor of 3 GCPR	uncharacterized protein LOC108907928 isoform X3 [Anoplophora glabripennis]
c18915.graph_c0	39.7	34.57	39.7	13.89	15.42	5.86	24.8567	0.00567501	-1.5975	down	Cellular Component: membrane (GO:0016020);; Biological Process: response to stimulus (GO:0050896);;	--	[R]	General function prediction only	Animal haem peroxidase	myeloperoxidase [Anoplophora glabripennis]
c42428.graph_c0	4.59	5.31	3.58	1.44	1.32	1.53	2.96167	0.0114406	-1.59793	down	--	--	--	--	--	--
c37505.graph_c0	7.96	6.95	5.72	1.62	3.01	1.3	4.42667	0.0258512	-1.60277	down	--	--	[R]	General function prediction only	Pao retrotransposon peptidase	hypothetical protein TcasGA2_TC030943 [Tribolium castaneum]
c41426.graph_c0	17.6	16.16	21.85	5.26	2.93	7.33	11.855	0.0152376	-1.63568	down	Cellular Component: integral component of membrane (GO:0016021);;	K19328|0|tca:662739|K19328 synaptotagmin-14/16 | (RefSeq) Syt16; synaptotagmin 16	[TU]	--	C2 domain	synaptotagmin-16 isoform X2 [Anoplophora glabripennis]
c43276.graph_c0	12.97	14.76	10.56	7.24	2.61	1.72	8.31	0.0320238	-1.63576	down	--	--	--	--	--	--
c40544.graph_c1	39.46	34.34	38.44	12.72	11.34	9.86	24.36	0.000162367	-1.64294	down	--	--	[T]	Signal transduction mechanisms	Mab-21 protein	Protein mab-21-like Protein [Tribolium castaneum]
c31640.graph_c0	19.59	14.11	7.44	3.77	4.9	3.03	8.80667	0.0445824	-1.6505	down	--	--	--	--	--	PREDICTED: uncharacterized protein LOC100142559 [Tribolium castaneum]
c39745.graph_c0	73.72	60.22	62.63	28.5	17.79	15.48	43.0567	0.000229005	-1.65705	down	Cellular Component: plasma membrane (GO:0005886);; Cellular Component: gap junction (GO:0005921);; Biological Process: ion transport (GO:0006811);; Cellular Component: integral component of membrane (GO:0016021);;	--	--	--	Innexin	PREDICTED: innexin inx3 [Tribolium castaneum]
c40014.graph_c0	9.84	7.91	11	2.88	1.74	6.04	6.56833	0.019515	-1.65713	down	--	K01446|8.38719e-49|tca:657369|K01446 peptidoglycan recognition protein | (RefSeq) PGRP, Pgrp-le; peptidoglycan recognition protein LE	--	--	N-acetylmuramoyl-L-alanine amidase	PREDICTED: peptidoglycan-recognition protein LE-like [Nicrophorus vespilloides]
c41348.graph_c0	9.45	10.2	10.05	4.3	2.6	2.22	6.47	0.00156529	-1.65754	down	--	K05719|0|tca:656761|K05719 integrin beta 1 | (RefSeq) integrin beta-PS	[TW]	--	Integrin beta chain VWA domain;; Integrin beta cytoplasmic domain;; Integrin beta tail domain;; EGF-like domain	PREDICTED: integrin beta-PS [Tribolium castaneum]
c41858.graph_c0	10.21	4.19	7.84	1.38	1.9	1.78	4.55	0.0280367	-1.66244	down	Molecular Function: binding (GO:0005488);;	K09227|2.6686e-150|tca:656812|K09227 zinc finger protein ZIC, invertebrate | (RefSeq) pair-rule protein odd-paired	[R]	General function prediction only	Zinc-finger double domain;; Zinc finger, C2H2 type	PREDICTED: LOW QUALITY PROTEIN: zinc finger protein ZIC 4-like [Aethina tumida]
c38708.graph_c1	16.81	11.41	24.81	11.3	4.14	2.38	11.8083	0.00742954	-1.66901	down	--	--	--	--	--	--
c39124.graph_c0	436.97	294.07	483.94	149.93	106.41	109.37	263.448	0.000161079	-1.67018	down	Molecular Function: aspartic-type endopeptidase activity (GO:0004190);; Cellular Component: extracellular space (GO:0005615);; Cellular Component: lysosome (GO:0005764);; Biological Process: proteolysis (GO:0006508);; Biological Process: protein catabolic process (GO:0030163);;	K01379|1.02216e-174|tca:655494|K01379 cathepsin D [EC:3.4.23.5] | (RefSeq) lysosomal aspartic protease	[O]	Posttranslational modification, protein turnover, chaperones	Eukaryotic aspartyl protease;; Xylanase inhibitor N-terminal;; Xylanase inhibitor C-terminal;; A1 Propeptide	PREDICTED: lysosomal aspartic protease [Tribolium castaneum]
c35988.graph_c0	16.66	14.45	19.48	6.31	5.1	2.99	10.8317	0.003581	-1.67309	down	Molecular Function: oxidoreductase activity (GO:0016491);; Biological Process: single-organism metabolic process (GO:0044710);;	K00272|5.07879e-80|tca:657558|K00272 D-aspartate oxidase [EC:1.4.3.1] | (RefSeq) D-aspartate oxidase	[E]	Amino acid transport and metabolism	FAD dependent oxidoreductase	D-aspartate oxidase [Anoplophora glabripennis]
c41368.graph_c1	171.54	163.2	187.87	34.42	33.13	83.65	112.302	0.00461373	-1.67386	down	--	--	--	--	--	PREDICTED: LOW QUALITY PROTEIN: GATA zinc finger domain-containing protein 14-like [Aethina tumida]
c41590.graph_c1	11.25	7.85	8.67	1.71	5.92	4.56	6.66	0.00176313	-1.67873	down	--	--	--	--	--	--
c41333.graph_c0	53.68	41.05	51.42	21.7	6.72	14.57	31.5233	0.00397119	-1.67902	down	Cellular Component: integral component of membrane (GO:0016021);;	--	[T]	Signal transduction mechanisms	Organic solute transporter Ostalpha	PREDICTED: transmembrane protein 184C [Tribolium castaneum]
c41963.graph_c1	10.24	10.05	10.14	3.3	2.6	1.87	6.36667	0.000227538	-1.67912	down	Molecular Function: organic cyclic compound binding (GO:0097159);; Molecular Function: heterocyclic compound binding (GO:1901363);;	K14411|1.09174e-134|tca:656824|K14411 RNA-binding protein Musashi | (RefSeq) RNA-binding protein Musashi homolog 2	[A]	RNA processing and modification	RNA recognition motif. (a.k.a. RRM, RBD, or RNP domain);; RNA recognition motif	PREDICTED: RNA-binding protein Musashi homolog 2 isoform X3 [Tribolium castaneum]
c36051.graph_c0	711.19	513.08	933.96	261.39	103.76	216.74	456.687	0.00173358	-1.67937	down	--	--	--	--	Leucine Rich repeats (2 copies);; Leucine rich repeat;; Leucine Rich Repeat	--
c43818.graph_c2	9.38	8.31	7.71	1.04	3.29	2.65	5.39667	0.0347578	-1.70341	down	--	--	--	--	--	--
c40526.graph_c0	254.2	275.59	282.94	84.96	85.26	71.8	175.792	1.50303e-05	-1.71064	down	--	--	[A]	RNA processing and modification	Leucine-rich repeat	PREDICTED: leucine-rich repeat-containing protein C10orf11-like isoform X1 [Aethina tumida]
c44448.graph_c0	89.97	102.36	118.71	32.15	33.1	17.37	65.61	0.00377955	-1.72378	down	--	--	--	--	--	--
c37046.graph_c1	223.57	267.13	303.34	115.5	58.1	33.41	166.842	0.00373742	-1.73845	down	Molecular Function: lysozyme activity (GO:0003796);;	--	--	--	Destabilase	i-type lysozyme 5 [Harmonia axyridis]
c37133.graph_c0	145.78	106.75	125.4	55.88	27.31	36.61	82.955	0.000296508	-1.75633	down	--	K15890|7.96682e-65|tca:658671|K15890 NADP+-dependent farnesol dehydrogenase [EC:1.1.1.216] | (RefSeq) farnesol dehydrogenase	[Q]	Secondary metabolites biosynthesis, transport and catabolism	short chain dehydrogenase;; Enoyl-(Acyl carrier protein) reductase;; KR domain;; NAD(P)H-binding;; NAD dependent epimerase/dehydratase family	PREDICTED: farnesol dehydrogenase [Tribolium castaneum]
c40909.graph_c0	1108.35	1143.6	944.33	519.11	170.29	144.41	671.682	0.00310288	-1.75957	down	Molecular Function: cysteine-type endopeptidase activity (GO:0004197);; Cellular Component: extracellular space (GO:0005615);; Cellular Component: lysosome (GO:0005764);; Biological Process: regulation of catalytic activity (GO:0050790);; Biological Process: proteolysis involved in cellular protein catabolic process (GO:0051603);;	K01363|1.52591e-74|tca:663066|K01363 cathepsin B [EC:3.4.22.1] | (RefSeq) cathepsin B precursor	[O]	Posttranslational modification, protein turnover, chaperones	Papain family cysteine protease;; Peptidase family C1 propeptide	cathepsin B [Leptinotarsa decemlineata]
c40082.graph_c0	390.56	507.84	611.86	151.13	180.34	153.26	332.498	3.22055e-05	-1.76357	down	--	K10718|3.1229e-24|tca:662961|K10718 juvenile hormone-III synthase [EC:2.1.1.325] | (RefSeq) Tcjhamt, jhamt; juvenile hormone acid O-methyltransferase	--	--	Methyltransferase domain;; Methyltransferase domain;; Methyltransferase domain;; Methyltransferase domain;; Methyltransferase domain	uncharacterized protein LOC662961 [Tribolium castaneum]
c36965.graph_c0	34.79	21.65	24.79	5.22	10.84	5.79	17.18	0.00126839	-1.7679	down	--	--	--	--	Trypsin Inhibitor like cysteine rich domain	uncharacterized protein LOC108910774 [Anoplophora glabripennis]
c43812.graph_c0	136.19	102.09	79.82	62.52	12.34	10.9	67.31	0.0222369	-1.79012	down	Molecular Function: binding (GO:0005488);; Biological Process: metabolic process (GO:0008152);; Molecular Function: hydrolase activity, acting on glycosyl bonds (GO:0016798);;	K12316|0|tca:658192|K12316 lysosomal alpha-glucosidase [EC:3.2.1.20] | (RefSeq) lysosomal alpha-glucosidase	[G]	Carbohydrate transport and metabolism	Zinc-finger double domain;; Zinc finger, C2H2 type;; C2H2-type zinc finger;; Zinc-finger double-stranded RNA-binding;; C2H2-type zinc finger;; Zinc-finger of C2H2 type	PREDICTED: lysosomal alpha-glucosidase-like [Aethina tumida]
c41760.graph_c0	84.36	96.24	89.04	44.34	16.67	10.56	56.8683	0.0112596	-1.79021	down	Molecular Function: nucleotide binding (GO:0000166);; Cellular Component: membrane (GO:0016020);; Molecular Function: ATPase activity (GO:0016887);; Biological Process: single-organism transport (GO:0044765);; Biological Process: organic substance transport (GO:0071702);;	--	[Q]	Secondary metabolites biosynthesis, transport and catabolism	ABC-2 type transporter;; ABC transporter	PREDICTED: ATP-binding cassette sub-family G member 1 [Tribolium castaneum]
c35003.graph_c0	54.93	43.46	48.54	25.34	8.04	6.13	31.0733	0.00938864	-1.79187	down	--	--	--	--	--	uncharacterized protein LOC111428551 [Onthophagus taurus]
c38325.graph_c3	23.6	11.77	17.09	3.35	10.06	3.37	11.54	0.00991196	-1.79597	down	--	--	--	--	--	--
c42116.graph_c0	56.7	61.28	65.09	18.68	18.53	12.77	38.8417	3.0755e-05	-1.79625	down	--	--	--	--	PBP/GOBP family	--
c43248.graph_c0	10.62	6.2	11.43	3.06	3.81	2.54	6.27667	0.00017467	-1.79925	down	--	--	--	--	--	--
c36448.graph_c2	38.31	43.15	39.13	20.7	4.17	6.08	25.2567	0.0197896	-1.82716	down	Molecular Function: serine-type endopeptidase activity (GO:0004252);; Biological Process: proteolysis (GO:0006508);;	--	--	--	--	PREDICTED: LOW QUALITY PROTEIN: proclotting enzyme-like [Aethina tumida]
c32364.graph_c0	38.15	38.05	36.65	8.93	8.07	12.67	23.7533	2.89541e-05	-1.83101	down	Molecular Function: G-protein coupled receptor activity (GO:0004930);; Biological Process: G-protein coupled receptor signaling pathway (GO:0007186);; Cellular Component: integral component of membrane (GO:0016021);;	--	[R]	General function prediction only	7 transmembrane receptor (rhodopsin family);; Serpentine type 7TM GPCR chemoreceptor Srv;; Serpentine type 7TM GPCR chemoreceptor Srsx	PREDICTED: protein trapped in endoderm-1 [Tribolium castaneum]
c41368.graph_c0	116.31	105.75	123.17	25.12	16.85	46.6	72.3	0.000918641	-1.83317	down	Cellular Component: extracellular region (GO:0005576);; Biological Process: chitin metabolic process (GO:0006030);; Molecular Function: chitin binding (GO:0008061);;	--	--	--	Chitin binding Peritrophin-A domain	general transcriptional corepressor trfA-like [Anoplophora glabripennis]
c38337.graph_c0	82.55	124.76	68.96	40.4	21.67	13.13	58.5783	0.00131673	-1.83336	down	Biological Process: metabolic process (GO:0008152);; Molecular Function: sulfuric ester hydrolase activity (GO:0008484);;	--	[R]	General function prediction only	Sulfatase	arylsulfatase B [Anoplophora glabripennis]
c42902.graph_c1	15.87	10.91	12.4	3.28	3.91	2.47	8.14	0.000139312	-1.84748	down	--	K14610|1.24536e-110|tca:662772|K14610 solute carrier family 19 (thiamine transporter), member 2/3 | (RefSeq) thiamine transporter 1	[H]	Coenzyme transport and metabolism	Reduced folate carrier;; Major Facilitator Superfamily	PREDICTED: thiamine transporter 1-like [Nicrophorus vespilloides]
c37536.graph_c0	39.35	61.97	57.55	20.23	15.34	7.25	33.615	0.000772229	-1.85946	down	--	--	[PT]	--	SMP-30/Gluconolaconase/LRE-like region	regucalcin-like isoform X2 [Anoplophora glabripennis]
c42864.graph_c0	12.87	50.18	13.86	10	1.79	7.56	16.0433	0.0495652	-1.87209	down	--	--	--	--	--	--
c25142.graph_c0	4.83	12.02	6.35	2.43	1.21	2.08	4.82	0.0264505	-1.87957	down	--	--	--	--	--	--
c43421.graph_c0	4.29	6.91	7.11	1.56	2.23	1.88	3.99667	0.000381185	-1.88064	down	--	K11577|1.816e-124|tca:103315040|K11577 kinetochore-associated protein 1 | (RefSeq) uncharacterized LOC103315040	--	--	Rough deal protein C-terminal region	kinetochore-associated protein 1-like [Anoplophora glabripennis]
c42432.graph_c0	28.09	30.4	26.73	7.21	7.14	6.45	17.67	1.41235e-06	-1.88798	down	Molecular Function: serine-type endopeptidase activity (GO:0004252);; Biological Process: proteolysis (GO:0006508);;	--	[E]	Amino acid transport and metabolism	Oxidoreductase NAD-binding domain	trypsin-1 [Anoplophora glabripennis]
c44066.graph_c1	367.05	348.07	221.2	105.99	22.45	100.16	194.153	0.00642824	-1.89054	down	--	--	--	--	--	--
c42891.graph_c0	7.89	9.91	13.88	2.79	2.05	3.21	6.62167	0.000267835	-1.89314	down	Molecular Function: cholinesterase activity (GO:0004104);; Cellular Component: integral component of membrane (GO:0016021);;	K01049|0|tca:662258|K01049 acetylcholinesterase [EC:3.1.1.7] | (RefSeq) AChE-1, AP-Ace; acetylcholinesterase 1	[T]	Signal transduction mechanisms	Carboxylesterase family;; alpha/beta hydrolase fold	acetylcholinesterase 1 [Propylea japonica]
c33459.graph_c0	173.19	158.83	156.69	61.92	32.99	29.04	102.11	4.06238e-05	-1.89631	down	Molecular Function: growth factor activity (GO:0008083);;	--	--	--	PTN/MK heparin-binding protein family, C-terminal domain	PREDICTED: uncharacterized protein LOC660033 isoform X3 [Tribolium castaneum]
c35937.graph_c0	256.98	405.17	270.18	20.58	151.77	55.18	193.31	0.0230976	-1.9038	down	Biological Process: signal transduction (GO:0007165);; Biological Process: organic substance metabolic process (GO:0071704);;	--	[R]	General function prediction only	Leucine rich repeat;; Leucine Rich repeats (2 copies)	hypothetical protein DAPPUDRAFT_290667 [Daphnia pulex]
c36448.graph_c1	69.67	66.48	68.72	27.86	11.83	11.42	42.6633	0.000246924	-1.90832	down	Molecular Function: serine-type endopeptidase activity (GO:0004252);; Biological Process: proteolysis (GO:0006508);;	--	[E]	Amino acid transport and metabolism	Trypsin;; Domain of unknown function (DUF1986)	PREDICTED: proclotting enzyme [Tribolium castaneum]
c39964.graph_c1	8.62	8.95	5.11	2.63	1.6	1.06	4.66167	0.0354041	-1.91041	down	--	--	--	--	--	--
c40278.graph_c0	75.85	45.61	59.57	18.32	15.36	11.38	37.6817	8.66669e-06	-1.91238	down	Cellular Component: integral component of membrane (GO:0016021);; Biological Process: transmembrane transport (GO:0055085);;	K12307|0|tca:659214|K12307 MFS transporter, ceroid-lipofuscinosis neuronal protein 7 | (RefSeq) major facilitator superfamily domain-containing protein 8	[R]	General function prediction only	Major Facilitator Superfamily	PREDICTED: major facilitator superfamily domain-containing protein 8 [Tribolium castaneum]
c40893.graph_c0	109.29	217.06	140.28	92.39	27.5	14.86	100.23	0.009096	-1.93526	down	--	--	[R]	General function prediction only	Carboxylesterase family;; alpha/beta hydrolase fold	carboxylesterase, partial [Cryptolaemus montrouzieri]
c43947.graph_c0	27.69	19.51	28.32	9.38	4.3	3.66	15.4767	0.0011849	-1.94882	down	--	--	--	--	--	PREDICTED: uncharacterized protein LOC655640 [Tribolium castaneum]
c43777.graph_c0	65.88	37.59	100.97	23.16	14.11	13	42.4517	0.000155063	-1.95908	down	--	--	--	--	--	PREDICTED: uncharacterized protein LOC103312782 isoform X1 [Tribolium castaneum]
c43818.graph_c0	8.18	7.32	7.36	2	1.64	1.81	4.71833	9.7937e-05	-1.96439	down	Molecular Function: protein kinase activity (GO:0004672);; Biological Process: protein phosphorylation (GO:0006468);;	K05127|4.18041e-169|tca:660815|K05127 PTK7 protein tyrosine kinase 7 [EC:2.7.10.1] | (RefSeq) tyrosine-protein kinase-like otk	[RP]	--	Immunoglobulin domain;; Immunoglobulin I-set domain;; Immunoglobulin domain;; Immunoglobulin domain;; Immunoglobulin V-set domain;; Ig-like domain on T-cell surface glycoprotein CD3 epsilon chain;; Izumo-like Immunoglobulin domain	PREDICTED: tyrosine-protein kinase-like otk [Tribolium castaneum]
c40773.graph_c0	197.14	191.11	217.38	34.17	50.49	47.01	122.883	4.04431e-05	-1.9751	down	--	--	--	--	--	uncharacterized protein LOC108915276 isoform X2 [Anoplophora glabripennis]
c36356.graph_c0	46.35	35.45	28.44	14.09	8.7	2.17	22.5333	0.00896805	-1.98349	down	--	--	--	--	Lipocalin / cytosolic fatty-acid binding protein family	PREDICTED: LOW QUALITY PROTEIN: apolipoprotein D-like [Aethina tumida]
c43122.graph_c0	6.83	4.73	5.54	1.56	1.46	1.01	3.52167	1.41644e-05	-2.00155	down	Molecular Function: calcium ion binding (GO:0005509);; Cellular Component: integral component of membrane (GO:0016021);;	--	--	--	Calcium-binding EGF domain	uncharacterized protein LOC108914711 [Anoplophora glabripennis]
c37499.graph_c0	220.3	244.82	272.35	92.09	45.22	30.97	150.958	9.91534e-05	-2.03228	down	--	--	[R]	General function prediction only	Leucine rich repeat;; Leucine Rich repeats (2 copies);; Leucine rich repeats (6 copies);; Leucine Rich Repeat	Connectin-like Protein [Tribolium castaneum]
c43290.graph_c0	22.06	25.41	16.75	6.13	8	8.22	14.4283	5.23266e-05	-2.04043	down	--	--	[R]	General function prediction only	GMC oxidoreductase;; GMC oxidoreductase	PREDICTED: LOW QUALITY PROTEIN: glucose dehydrogenase [FAD, quinone] [Tribolium castaneum]
c35581.graph_c0	19.99	26.71	25.77	5.66	6.6	3.9	14.7717	0.000142011	-2.04332	down	--	--	--	--	--	--
c41767.graph_c0	55.72	95.99	102.75	36.37	10.94	7.86	51.605	0.00322524	-2.04465	down	--	--	[R]	General function prediction only	Reverse transcriptase (RNA-dependent DNA polymerase)	hypothetical protein B5V51_11100 [Heliothis virescens]
c34883.graph_c0	7.68	10.28	7.09	1.47	2.64	1.32	5.08	0.00269386	-2.0452	down	--	--	--	--	--	PREDICTED: uncharacterized protein LOC109606262 [Aethina tumida]
c18435.graph_c0	72.21	123.32	46.28	30.21	12.42	10.07	49.085	0.00168189	-2.07107	down	--	--	--	--	--	--
c40287.graph_c0	21.6	75.6	21.61	14.75	2.99	8.2	24.125	0.0110183	-2.07107	down	--	--	[D]	Cell cycle control, cell division, chromosome partitioning	Helitron helicase-like domain at N-terminus;; Herpesvirus tegument protein, N-terminal conserved region	uncharacterized protein LOC110862486 [Folsomia candida]
c43818.graph_c1	15.17	14.74	16.42	3.44	3.55	3.31	9.43833	2.67469e-07	-2.0726	down	Molecular Function: protein tyrosine kinase activity (GO:0004713);; Molecular Function: ATP binding (GO:0005524);; Cellular Component: integral component of membrane (GO:0016021);; Biological Process: peptidyl-tyrosine phosphorylation (GO:0018108);;	K05127|0|tca:660815|K05127 PTK7 protein tyrosine kinase 7 [EC:2.7.10.1] | (RefSeq) tyrosine-protein kinase-like otk	[RP]	--	Protein tyrosine kinase;; Immunoglobulin I-set domain;; Immunoglobulin domain;; Protein kinase domain;; Immunoglobulin domain;; Immunoglobulin domain;; Immunoglobulin V-set domain;; CD80-like C2-set immunoglobulin domain	PREDICTED: LOW QUALITY PROTEIN: tyrosine-protein kinase-like otk, partial [Aethina tumida]
c35921.graph_c0	88.86	63.62	134.07	20.34	10.25	24.79	56.9883	6.4173e-05	-2.08981	down	--	--	--	--	--	--
c30470.graph_c0	44.39	29.12	30.44	6.26	10.39	5.25	20.975	4.42815e-05	-2.09849	down	Cellular Component: extracellular region (GO:0005576);; Biological Process: chitin metabolic process (GO:0006030);; Molecular Function: chitin binding (GO:0008061);;	--	--	--	Chitin binding Peritrophin-A domain	putative cuticle protein AP1-2 [Monochamus alternatus]
c41703.graph_c1	38.61	37.8	26.23	15.12	4.64	2.42	20.8033	0.00366763	-2.09993	down	--	--	[W]	Extracellular structures	Integrin alpha;; FG-GAP repeat;; Repeat domain in Vibrio, Colwellia, Bradyrhizobium and Shewanella	Integrin alpha-PS3-like Protein [Tribolium castaneum]
c39842.graph_c1	6.61	8.21	6.5	2.5	2.33	1.22	4.56167	0.00333079	-2.10312	down	--	--	--	--	--	--
c36621.graph_c1	37.84	22.11	37.36	12.63	6.04	4.21	20.0317	0.000153533	-2.10806	down	--	K00787|8.35865e-25|nvi:100120871|K00787 farnesyl diphosphate synthase [EC:2.5.1.1 2.5.1.10] | (RefSeq) farnesyl pyrophosphate synthase	[H]	Coenzyme transport and metabolism	Polyprenyl synthetase	farnesyl pyrophosphate synthase [Copidosoma floridanum]
c42475.graph_c1	1088.19	632.36	2059.94	280.8	370.3	119.91	758.583	0.00121135	-2.10826	down	--	--	--	--	PBP/GOBP family	PREDICTED: uncharacterized protein LOC100142306 [Tribolium castaneum]
c43125.graph_c0	15.93	8.94	11.89	2.89	2.72	2.29	7.44333	5.07924e-07	-2.11673	down	--	--	[R]	General function prediction only	BRCT domain, a BRCA1 C-terminus domain;; BRCA1 C Terminus (BRCT) domain;; Zinc finger, C2H2 type;; twin BRCT domain;; C2H2-type zinc finger;; Zinc-finger double-stranded RNA-binding	uncharacterized protein LOC111510704 [Leptinotarsa decemlineata]
c38411.graph_c0	109.37	106.62	117.79	18.01	29.96	21.48	67.205	5.48469e-07	-2.14014	down	--	--	--	--	--	PREDICTED: uncharacterized protein LOC109606260 [Aethina tumida]
c36525.graph_c0	745.27	496.17	727.61	51.92	224.34	196.32	406.938	0.00025567	-2.15683	down	--	K09542|4.42062e-71|tca:663240|K09542 crystallin, alpha B | (RefSeq) protein lethal(2)essential for life	[O]	Posttranslational modification, protein turnover, chaperones	Hsp20/alpha crystallin family	small heat shock protein [Dastarcus helophoroides]
c33167.graph_c0	135.47	157.37	130.98	55.02	16.9	16.64	85.3967	0.000210703	-2.16345	down	Molecular Function: hydrolase activity (GO:0016787);;	K04397|1.13082e-31|nvi:100680489|K04397 caspase 7 [EC:3.4.22.60] | (RefSeq) caspase-like	[D]	Cell cycle control, cell division, chromosome partitioning	Caspase domain	PREDICTED: caspase-1-like [Nicrophorus vespilloides]
c19278.graph_c0	83	80.2	75.14	19.87	17.53	11.46	47.8667	1.78223e-07	-2.18084	down	--	--	--	--	Cuticle protein CPCFC	PREDICTED: vitelline membrane protein Vm26Ab-like [Tribolium castaneum]
c36551.graph_c0	266.57	210.86	274.35	51.98	42.74	58.28	150.797	3.51276e-09	-2.20244	down	Molecular Function: zinc ion binding (GO:0008270);; Molecular Function: oxidoreductase activity (GO:0016491);; Biological Process: oxidation-reduction process (GO:0055114);;	--	[CR]	--	Zinc-binding dehydrogenase;; Alcohol dehydrogenase GroES-like domain;; Zinc-binding dehydrogenase	PREDICTED: synaptic vesicle membrane protein VAT-1 homolog-like [Aethina tumida]
c37395.graph_c0	28.42	5.3	13.37	4.01	3.31	1.25	9.27667	0.00377955	-2.2161	down	--	K04526|4.99838e-20|tca:100142381|K04526 insulin | (RefSeq) insulin-like peptide	--	--	Insulin/IGF/Relaxin family	LIRP-like [Anoplophora glabripennis]
c37831.graph_c0	9.44	8.92	7.16	1.5	1.45	2.06	5.08833	8.21652e-06	-2.22008	down	Molecular Function: scavenger receptor activity (GO:0005044);; Biological Process: receptor-mediated endocytosis (GO:0006898);; Biological Process: immune response (GO:0006955);; Molecular Function: polysaccharide binding (GO:0030247);;	--	--	--	Thrombospondin type 1 domain	PREDICTED: somatomedin-B and thrombospondin type-1 domain-containing protein [Tribolium castaneum]
c37956.graph_c0	81.42	39.05	60.13	16.51	9.65	10.26	36.17	5.22425e-08	-2.26021	down	Molecular Function: transcription factor activity, sequence-specific DNA binding (GO:0003700);; Cellular Component: nucleus (GO:0005634);; Biological Process: regulation of transcription, DNA-templated (GO:0006355);; Molecular Function: sequence-specific DNA binding (GO:0043565);;	K09428|2.64505e-111|tca:655028|K09428 E74-like factor 1/2/4 | (RefSeq) ecdysone-induced protein 74EF	[K]	Transcription	Ets-domain	Ecdysone-induced protein 74EF isoform B-like Protein [Tribolium castaneum]
c41093.graph_c0	11.67	9.58	9.58	1.43	2.14	2.32	6.12	5.17113e-07	-2.27346	down	--	--	--	--	Domain of unknown function (DUF4774)	uncharacterized protein LOC108910241 [Anoplophora glabripennis]
c40196.graph_c0	24.38	13.75	12.88	2.88	3.91	2.66	10.0767	3.43212e-06	-2.27475	down	--	--	[C]	Energy production and conversion	FAD binding domain	D-2-hydroxyglutarate dehydrogenase, mitochondrial [Anoplophora glabripennis]
c41126.graph_c0	8.52	14.9	12.31	2	4.23	2.69	7.44167	0.000553404	-2.27571	down	Molecular Function: DNA binding (GO:0003677);;	--	--	--	--	PREDICTED: SCAN domain-containing protein 3 [Camponotus floridanus]
c38228.graph_c0	1587.57	2192.47	1852.42	319.71	485.55	255.75	1115.58	2.71755e-07	-2.28628	down	--	--	--	--	--	PREDICTED: larval cuticle protein 16/17-like [Agrilus planipennis]
c41557.graph_c0	67.43	64.09	72.1	25.06	9.13	3.56	40.2283	0.000754073	-2.28975	down	--	K16665|1.20282e-12|tca:103315205|K16665 leucine-rich repeat transmembrane neuronal protein 1/2 | (RefSeq) leucine-rich repeat-containing protein 4B	[R]	General function prediction only	Leucine rich repeat;; Leucine Rich repeats (2 copies);; Leucine-rich repeat;; Leucine Rich Repeat	Chaoptin-like Protein [Tribolium castaneum]
c39727.graph_c1	1966.44	1032.14	1857.75	241.67	287.09	387.98	962.178	1.40262e-08	-2.29203	down	--	--	--	--	--	--
c36870.graph_c0	11.97	8.35	7.59	1.59	1.41	2.12	5.505	8.35572e-06	-2.30997	down	--	--	--	--	--	PREDICTED: probable serine/threonine-protein kinase clkA [Tribolium castaneum]
c35416.graph_c0	1059.45	697.42	1045.09	161.36	146.35	202.93	552.1	1.99455e-09	-2.32181	down	--	--	--	--	--	--
c42136.graph_c0	55.36	28.81	47.09	11.96	5.58	4.61	25.5683	4.36749e-07	-2.41348	down	--	--	--	--	--	--
c34271.graph_c0	54.08	172.53	227.59	19.69	14.95	41.06	88.3167	0.000235938	-2.41834	down	--	--	--	--	Cell Wall Hydrolase	uncharacterized protein LOC110861146 [Folsomia candida]
c40108.graph_c0	37.06	28.04	33.55	6.59	2.54	7.4	19.1967	6.08996e-07	-2.45918	down	Biological Process: cellular amino acid metabolic process (GO:0006520);; Molecular Function: carboxy-lyase activity (GO:0016831);; Molecular Function: pyridoxal phosphate binding (GO:0030170);;	K01593|0|tca:103313065|K01593 aromatic-L-amino-acid decarboxylase [EC:4.1.1.28] | (RefSeq) aromatic-L-amino-acid decarboxylase	[E]	Amino acid transport and metabolism	Pyridoxal-dependent decarboxylase conserved domain;; Aminotransferase class I and II	PREDICTED: aromatic-L-amino-acid decarboxylase-like [Aethina tumida]
c38335.graph_c0	133.06	84.19	125.12	25.03	18.56	13.22	66.53	1.88358e-09	-2.47988	down	Cellular Component: integral component of membrane (GO:0016021);;	--	--	--	--	PREDICTED: uncharacterized protein LOC655102 [Tribolium castaneum]
c33450.graph_c0	47.67	31.86	29.75	3.72	9.3	3.78	21.0133	1.14e-05	-2.5005	down	--	--	--	--	Trypsin Inhibitor like cysteine rich domain	PREDICTED: chymotrypsin inhibitor-like [Tribolium castaneum]
c41759.graph_c1	17.27	16.96	19.69	3.02	3.59	2.15	10.4467	3.89317e-09	-2.50268	down	Biological Process: multicellular organism development (GO:0007275);; Cellular Component: integral component of membrane (GO:0016021);; Biological Process: Wnt signaling pathway (GO:0016055);; Molecular Function: Wnt-activated receptor activity (GO:0042813);;	K02354|0|tca:655955|K02354 frizzled 4 | (RefSeq) Fz4; frizzled 4	[T]	Signal transduction mechanisms	Frizzled/Smoothened family membrane region;; Fz domain	PREDICTED: frizzled-4 [Tribolium castaneum]
c34446.graph_c0	204.67	50.91	119.98	22.68	12.68	20.57	71.915	1.72439e-06	-2.52259	down	Molecular Function: transcription factor activity, sequence-specific DNA binding (GO:0003700);; Biological Process: regulation of transcription, DNA-templated (GO:0006355);; Molecular Function: sequence-specific DNA binding (GO:0043565);;	K12114|1.40793e-151|tca:660017|K12114 vrille | (RefSeq) argo, vri, vrille; uncharacterized LOC660017	[K]	Transcription	Basic region leucine zipper;; bZIP transcription factor	PREDICTED: uncharacterized protein LOC660017 [Tribolium castaneum]
c36755.graph_c0	109.44	116.44	67.11	32.86	7.24	5.07	56.36	0.000376882	-2.52282	down	--	--	[TV]	--	Lectin C-type domain	PREDICTED: C-type lectin 37Db-like [Aedes albopictus]
c40688.graph_c1	38.77	32.31	31.41	6.71	6.6	4.12	19.9867	7.66188e-10	-2.52347	down	--	--	--	--	Hemocyanin, copper containing domain;; Hemocyanin, all-alpha domain;; Hemocyanin, ig-like domain	hexamerin 3 precursor [Tribolium castaneum]
c35656.graph_c0	180.6	118.12	147.66	20.3	35.28	11.57	85.5883	7.21025e-07	-2.54719	down	--	K13485|3.11886e-52|tca:100142320|K13485 2-oxo-4-hydroxy-4-carboxy-5-ureidoimidazoline decarboxylase [EC:4.1.1.97] | (RefSeq) 2-oxo-4-hydroxy-4-carboxy-5-ureidoimidazoline decarboxylase	--	--	OHCU decarboxylase	PREDICTED: 2-oxo-4-hydroxy-4-carboxy-5-ureidoimidazoline decarboxylase [Tribolium castaneum]
c34699.graph_c0	14.71	13.44	11.08	1.54	2.68	1.49	7.49	9.87346e-06	-2.58917	down	Cellular Component: integral component of membrane (GO:0016021);;	--	--	--	Reeler domain	PREDICTED: putative ferric-chelate reductase 1 [Tribolium castaneum]
c38211.graph_c0	52.57	34.25	29.31	10.84	3.21	2.04	22.0367	2.43873e-05	-2.66951	down	--	--	[TV]	--	--	PREDICTED: mannose-binding protein C [Dendroctonus ponderosae]
c41498.graph_c1	50.44	51.15	48.21	9.73	6.11	7.12	28.7933	1.40751e-13	-2.73841	down	Biological Process: autophagy (GO:0006914);;	K10435|9.96619e-43|tca:660458|K10435 microtubule-associated protein 1 light chain | (RefSeq) microtubule-associated proteins 1A/1B light chain 3C	[Z]	Cytoskeleton	Autophagy protein Atg8 ubiquitin like;; Ubiquitin-like autophagy protein Apg12	PREDICTED: LOW QUALITY PROTEIN: microtubule-associated proteins 1A/1B light chain 3C-like [Aethina tumida]
c39141.graph_c0	29.64	58.82	71.78	14.05	10.02	11.56	32.645	1.90806e-07	-2.789	down	Cellular Component: integral component of membrane (GO:0016021);;	--	--	--	--	uncharacterized protein LOC108916338 [Anoplophora glabripennis]
c42987.graph_c0	20.86	16.38	12.35	2.19	2.14	2.02	9.32333	2.01511e-12	-2.83941	down	--	--	--	--	Hemocyanin, copper containing domain;; Hemocyanin, ig-like domain;; Hemocyanin, all-alpha domain	hexamerin 3 precursor [Tribolium castaneum]
c33751.graph_c0	48.67	26.72	33.55	8.35	1.59	1.2	20.0133	0.000868523	-2.86686	down	--	--	--	--	--	--
c35903.graph_c0	289.63	291.86	202.69	27.02	45.9	19.96	146.177	1.20676e-10	-2.91788	down	--	--	--	--	--	uncharacterized protein LOC108917602 [Anoplophora glabripennis]
c29961.graph_c0	77.26	66.13	74.54	6.61	9.08	9.55	40.5283	1.20149e-11	-2.93276	down	--	--	--	--	Apolipophorin-III precursor (apoLp-III)	apolipophorin-III [Nicrophorus orbicollis]
c40590.graph_c0	79750.6	74401.4	70942.9	10558.6	10495.4	3341.94	41581.8	1.58708e-11	-3.16213	down	--	--	--	--	--	56 kDa early-staged encapsulation-inducing protein [Tenebrio molitor]
c25381.graph_c0	356	337.13	275.32	23.86	39.11	31.81	177.205	8.49724e-17	-3.20601	down	--	--	[TV]	--	Lectin C-type domain	PREDICTED: uncharacterized protein LOC656349 isoform X3 [Tribolium castaneum]
c40222.graph_c0	16.76	14.64	14.36	2.16	1.17	1.19	8.38	1.42227e-12	-3.25265	down	--	--	--	--	--	uncharacterized protein LOC108915636 [Anoplophora glabripennis]
c43187.graph_c1	14.44	12.15	11.65	1.78	1.47	2.86	7.39167	9.34023e-18	-3.25472	down	--	--	--	--	--	transposable element tc3 transposase [Lasius niger]
c44101.graph_c1	169.41	141.32	142.63	18.6	7.31	18.61	82.98	9.32522e-15	-3.25906	down	--	K01183|0|tca:652967|K01183 chitinase [EC:3.2.1.14] | (RefSeq) Cht10, TcCht10; chitinase 10	[G]	Carbohydrate transport and metabolism	Chitin binding Peritrophin-A domain	PREDICTED: chitinase 10 isoform X1 [Tribolium castaneum]
c36250.graph_c0	25.87	63.55	85.58	1.76	2.79	7.55	31.1833	8.40619e-09	-3.55568	down	--	--	--	--	CD80-like C2-set immunoglobulin domain	PREDICTED: uncharacterized protein LOC103313800 [Tribolium castaneum]
c36413.graph_c0	262.09	354.15	196.26	21.51	29.38	6.71	145.017	1.88975e-12	-3.62071	down	Biological Process: lipid metabolic process (GO:0006629);; Cellular Component: membrane (GO:0016020);; Molecular Function: hydrolase activity (GO:0016787);;	--	[I]	Lipid transport and metabolism	Partial alpha/beta-hydrolase lipase region;; alpha/beta hydrolase fold	PREDICTED: uncharacterized protein LOC661718 [Tribolium castaneum]
c40310.graph_c0	191.21	141.75	147.04	6.52	13.89	10.12	85.0883	1.52398e-14	-3.68856	down	--	--	--	--	--	--
c37300.graph_c0	222.85	120.09	197.65	14.97	10.02	5.91	95.2483	3.6544e-18	-3.94343	down	--	--	--	--	Insect cuticle protein	cuticle protein 21-like [Onthophagus taurus]
c30737.graph_c0	195.43	134.67	140.26	4.02	16.8	2.99	82.3617	2.30035e-11	-3.96027	down	--	--	--	--	Lecithin retinol acyltransferase	PREDICTED: uncharacterized protein LOC107360276 [Tetranychus urticae]
c41693.graph_c3	9204	5674.3	6733.05	597.36	315.31	65.94	3764.99	4.8353e-12	-4.12042	down	--	--	--	--	Hemocyanin, all-alpha domain	PREDICTED: LOW QUALITY PROTEIN: hexamerin-like [Aethina tumida]
c41693.graph_c2	7893.45	5389.37	6826.81	514.31	332.8	77.02	3505.63	5.49981e-14	-4.14885	down	--	--	--	--	Hemocyanin, copper containing domain	allergen Cr-PI [Anoplophora glabripennis]
c41693.graph_c0	20180.5	17797.8	15968.6	803.08	951.55	199.23	9316.8	2.12361e-19	-4.53375	down	--	--	--	--	Hemocyanin, ig-like domain;; Hemocyanin, copper containing domain	hexamerin 3 precursor [Tribolium castaneum]
c41338.graph_c0	481.35	324.35	537.26	1.94	23.34	6.16	229.067	3.26343e-20	-4.82134	down	--	--	--	--	--	--

## Sheet: HA
species	#ID	aphid1_FPKM	aphid2_FPKM	aphid3_FPKM	mealybug1_FPKM	mealybug2_FPKM	mealybug3_FPKM	aver	FDR	log2FC	regulation	GO_annotation	KEGG_annotation	KOG_class	KOG_class_annotation	Pfam_annotation	nr_annotation
harmonia	c47302.graph_c0	1.57	5.21	2.86	125.55	372.74	490.73	166.443	4.25162e-14	5.12773	up	--	--	[O]	Posttranslational modification, protein turnover, chaperones	Cathepsin propeptide inhibitor domain (I29)	trophozoite cysteine proteinase [Leptinotarsa decemlineata]
harmonia	c42701.graph_c0	2.7	15.72	1.09	3000.3	1829.52	1202.39	1008.62	1.48439e-07	4.69749	up	--	--	--	--	Apolipophorin-III precursor (apoLp-III)	PREDICTED: uncharacterized protein LOC655732 [Tribolium castaneum]
harmonia	c40247.graph_c0	61	144.74	121.13	2706.51	8681.51	5646.34	2893.54	3.13914e-16	4.69295	up	--	--	[O]	Posttranslational modification, protein turnover, chaperones	Cathepsin propeptide inhibitor domain (I29)	PREDICTED: uncharacterized protein LOC108134669 [Drosophila elegans]
harmonia	c45903.graph_c1	263.04	496.6	428.78	4670.62	25336.9	23365.6	9093.6	1.77841e-08	4.13822	up	Biological Process: proteolysis (GO:0006508);; Molecular Function: cysteine-type peptidase activity (GO:0008234);;	K01365|2.13332e-13|tca:659502|K01365 cathepsin L [EC:3.4.22.15] | (RefSeq) GLEAN_11000; cathepsin L precursor	[O]	Posttranslational modification, protein turnover, chaperones	Cathepsin propeptide inhibitor domain (I29)	PREDICTED: digestive cysteine proteinase 1-like [Aethina tumida]
harmonia	c44627.graph_c0	52.91	130.75	101.38	798.03	6032.05	5735.09	2141.7	4.22018e-06	3.84273	up	--	--	[O]	Posttranslational modification, protein turnover, chaperones	Cathepsin propeptide inhibitor domain (I29)	trophozoite cysteine proteinase [Leptinotarsa decemlineata]
harmonia	c50735.graph_c3	22.21	28.13	10.82	176.15	1776.88	709.61	453.967	3.28334e-05	3.6996	up	--	--	--	--	--	--
harmonia	c52176.graph_c0	4.52	3.94	4.38	12.49	86.29	73.26	30.8133	6.64003e-06	3.49652	up	--	K16513|3.9356e-86|tca:656793|K16513 carboxyl-terminal PDZ ligand of neuronal nitric oxide synthase protein | (RefSeq) carboxyl-terminal PDZ ligand of neuronal nitric oxide synthase protein	[O]	Posttranslational modification, protein turnover, chaperones	Papain family cysteine protease;; Cathepsin propeptide inhibitor domain (I29);; Peptidase C1-like family	cathepsin L-like proteinase [Anoplophora glabripennis]
harmonia	c46933.graph_c0	4.88	4.32	13.39	27.31	37.48	1.88	14.8767	0.0148209	2.88996	up	--	--	--	--	--	--
harmonia	c50196.graph_c0	2.5	1.11	2.23	14.02	14.29	26.37	10.0867	5.93228e-15	2.76482	up	--	--	--	--	--	--
harmonia	c49585.graph_c0	1.3	1.76	1.24	15.19	2.09	27.17	8.125	0.0291872	2.61673	up	--	--	--	--	--	uncharacterized protein LOC111515535, partial [Leptinotarsa decemlineata]
harmonia	c52104.graph_c1	13.39	19.62	9.21	110.23	148.16	79.48	63.3483	3.01378e-15	2.57237	up	--	K07359|8.82258e-48|tca:661026|K07359 calcium/calmodulin-dependent protein kinase kinase 2 [EC:2.7.11.17] | (RefSeq) calcium/calmodulin-dependent protein kinase kinase 2	[T]	Signal transduction mechanisms	Protein kinase domain;; Protein tyrosine kinase	calcium/calmodulin-dependent protein kinase kinase 1-like isoform X3 [Leptinotarsa decemlineata]
harmonia	c46145.graph_c0	228.07	400.86	93.09	1574.61	2230.61	2201.19	1121.4	0.000665454	2.38753	up	--	--	--	--	--	--
harmonia	c49079.graph_c0	8.89	12.03	10.75	67.25	61	89.43	41.5583	6.70911e-22	2.38113	up	--	K11141|2.12144e-116|tca:103314340|K11141 glutamyl aminopeptidase [EC:3.4.11.7] | (RefSeq) glutamyl aminopeptidase	[EO]	--	Peptidase family M1 domain;; ERAP1-like C-terminal domain	PREDICTED: glutamyl aminopeptidase [Tribolium castaneum]
harmonia	c39511.graph_c0	153.17	114.6	199.83	2051.5	695.9	732.37	657.895	0.000723147	2.26431	up	--	--	--	--	Insect pheromone-binding family, A10/OS-D	putative chemosensory binding protein [Nylanderia nr. pubens LZ-2010]
harmonia	c45286.graph_c0	3.58	5.05	4.37	34.12	30.68	17.29	15.8483	4.01517e-09	2.22213	up	--	--	--	--	--	--
harmonia	c50446.graph_c1	7.42	6.31	5.06	15.99	8.24	22.94	10.9933	0.00228848	2.18285	up	--	--	--	--	--	--
harmonia	c40380.graph_c0	3.85	4.79	9.13	46.13	35.08	30.47	21.575	1.20104e-06	2.17761	up	Molecular Function: odorant binding (GO:0005549);; Biological Process: protein transport (GO:0015031);;	--	--	--	PBP/GOBP family	odorant-binding protein 9 [Tenebrio molitor]
harmonia	c52903.graph_c2	2.91	2.17	1.46	21.23	6.02	17.49	8.54667	4.4987e-05	2.16182	up	--	--	--	--	Ecdysteroid kinase;; Protein of unknown function (DUF1679);; Phosphotransferase enzyme family	uncharacterized protein LOC108909117 [Anoplophora glabripennis]
harmonia	c53096.graph_c0	1.76	3.01	1.09	19.03	5.18	14.11	7.36333	0.000425925	2.12836	up	--	--	[R]	General function prediction only	Reverse transcriptase (RNA-dependent DNA polymerase)	hypothetical protein TcasGA2_TC001664 [Tribolium castaneum]
harmonia	c44075.graph_c0	8.72	9.7	4.72	63.06	33.79	42.24	27.0383	2.08564e-07	2.11858	up	--	--	--	--	Ecdysteroid kinase	hypothetical protein TcasGA2_TC009773 [Tribolium castaneum]
harmonia	c49493.graph_c0	9.93	11.51	6.77	44.43	34.37	83.27	31.7133	2.0985e-08	2.07956	up	--	--	--	--	--	--
harmonia	c45741.graph_c0	16.25	13.09	16.97	142.42	68.18	49.3	51.035	6.12836e-05	2.05762	up	--	K03098|6.03213e-13|tca:659652|K03098 apolipoprotein D and lipocalin family protein | (RefSeq) apolipoprotein D	--	--	--	apolipoprotein D-like [Spodoptera litura]
harmonia	c48919.graph_c1	1.83	1.68	1.93	9.46	3.09	20.08	6.345	0.00233896	1.95465	up	Molecular Function: oxidoreductase activity (GO:0016491);; Biological Process: oxidation-reduction process (GO:0055114);;	--	[R]	General function prediction only	Aldo/keto reductase family	alcohol dehydrogenase [NADP(+)]-like [Leptinotarsa decemlineata]
harmonia	c45771.graph_c0	2.63	1.78	3.95	6.16	16.24	22.86	8.93667	0.000412713	1.94188	up	--	K14709|3.99447e-86|tca:663579|K14709 solute carrier family 39 (zinc transporter), member 1/2/3 | (RefSeq) zinc transporter ZIP1	[P]	Inorganic ion transport and metabolism	ZIP Zinc transporter	PREDICTED: zinc transporter ZIP1 isoform X1 [Nicrophorus vespilloides]
harmonia	c46733.graph_c0	764.23	932.19	839.13	6192.45	3422.88	3158.12	2551.5	8.77128e-12	1.93025	up	--	--	--	--	--	--
harmonia	c45086.graph_c0	1.62	2.17	1.55	9.02	2.51	18.5	5.895	0.00903257	1.90181	up	Molecular Function: GTP binding (GO:0005525);; Cellular Component: intracellular (GO:0005622);; Biological Process: small GTPase mediated signal transduction (GO:0007264);;	K07944|2.92253e-87|tca:655152|K07944 ADP-ribosylation factor-like protein 3 | (RefSeq) ADP-ribosylation factor-like protein 3	[R]	General function prediction only	ADP-ribosylation factor family;; Ras of Complex, Roc, domain of DAPkinase;; Gtr1/RagA G protein conserved region;; Ras family;; Signal recognition particle receptor beta subunit;; 50S ribosome-binding GTPase	ADP-ribosylation factor-like protein 3 [Onthophagus taurus]
harmonia	c51312.graph_c1	18.73	16.71	15.53	49.55	124.47	67.66	48.775	2.17551e-07	1.8559	up	Molecular Function: oxidoreductase activity, acting on CH-OH group of donors (GO:0016614);; Molecular Function: flavin adenine dinucleotide binding (GO:0050660);; Biological Process: oxidation-reduction process (GO:0055114);;	K00115|0|tca:656559|K00115 glucose 1-dehydrogenase (FAD, quinone) [EC:1.1.5.9] | (RefSeq) glucose dehydrogenase [FAD, quinone]	[R]	General function prediction only	GMC oxidoreductase;; GMC oxidoreductase	PREDICTED: glucose dehydrogenase [FAD, quinone] [Tribolium castaneum]
harmonia	c45876.graph_c1	8.05	8.03	8.49	41.69	36.19	36.53	23.1633	2.00676e-12	1.83661	up	--	K00665|1.93012e-73|tca:658944|K00665 fatty acid synthase, animal type [EC:2.3.1.85] | (RefSeq) fatty acid synthase	[I]	Lipid transport and metabolism	Thioesterase domain;; Phosphopantetheine attachment site	PREDICTED: fatty acid synthase-like [Agrilus planipennis]
harmonia	c49666.graph_c0	365.1	365.45	199.74	1885.18	1227.32	1043.21	847.667	1.41039e-09	1.81673	up	--	--	--	--	--	PREDICTED: uncharacterized protein LOC108770386 [Trachymyrmex cornetzi]
harmonia	c41096.graph_c0	15.77	29.77	13.11	108.47	76.82	66.22	51.6933	0.000128964	1.8125	up	--	--	--	--	--	PREDICTED: uncharacterized protein LOC109607753 [Aethina tumida]
harmonia	c47955.graph_c0	2.31	1.94	1.69	5.74	2.63	10.53	4.14	0.00250155	1.81201	up	--	K18328|1.06465e-180|tca:660963|K18328 lariat debranching enzyme [EC:3.1.-.-] | (RefSeq) lariat debranching enzyme	[A]	RNA processing and modification	Lariat debranching enzyme, C-terminal domain;; Calcineurin-like phosphoesterase	PREDICTED: lariat debranching enzyme [Tribolium castaneum]
harmonia	c37911.graph_c0	37.41	110.25	20.81	273.76	302.58	266.85	168.61	0.0116653	1.76422	up	--	--	--	--	--	--
harmonia	c47900.graph_c0	1.16	1.2	1.15	5.1	2.45	9.61	3.445	0.00435595	1.74391	up	--	K19759|0|tca:660438|K19759 dynein assembly factor 5, axonemal | (RefSeq) dynein assembly factor 5, axonemal	--	--	HEAT repeat;; Vacuolar 14 Fab1-binding region;; HEAT repeats;; CLASP N terminal;; HEAT-like repeat;; non-SMC mitotic condensation complex subunit 1	PREDICTED: dynein assembly factor 5, axonemal [Tribolium castaneum]
harmonia	c43358.graph_c0	2.99	2.78	2.37	15.26	13.18	8.95	7.58833	0.00316597	1.72862	up	--	--	--	--	--	--
harmonia	c52062.graph_c0	24.89	14.38	17.63	66.78	91.32	104.18	53.1967	3.8208e-09	1.71873	up	Cellular Component: membrane (GO:0016020);;	K14209|0|tca:658392|K14209 solute carrier family 36 (proton-coupled amino acid transporter) | (RefSeq) proton-coupled amino acid transporter 1	[E]	Amino acid transport and metabolism	Hexokinase	proton-coupled amino acid transporter 1 isoform X1 [Anoplophora glabripennis]
harmonia	c52480.graph_c0	2.31	2.4	2.31	8.79	5.34	17.62	6.46167	0.000819703	1.68248	up	--	--	[T]	Signal transduction mechanisms	Calcium-binding EGF domain;; EGF domain;; Complement Clr-like EGF-like;; von Willebrand factor type C domain;; Human growth factor-like EGF;; EGF-like domain;; MSP1 EGF domain 1	PREDICTED: protein kinase C-binding protein NELL1 isoform X4 [Tribolium castaneum]
harmonia	c45368.graph_c0	4.8	5.13	8.71	17.81	25.78	34.86	16.1817	4.23389e-05	1.65574	up	--	--	[QI]	--	Cytochrome P450	cytochrome P450 4C1-like [Athalia rosae]
harmonia	c51717.graph_c1	1.72	1.25	3.46	4.92	1.68	7.89	3.48667	0.0483117	1.61164	up	--	--	--	--	--	lymphoid-restricted membrane protein-like, partial [Anoplophora glabripennis]
harmonia	c50356.graph_c1	6.91	7.06	5.65	14.51	10.16	22.88	11.195	0.00174856	1.59366	up	--	--	[S]	Function unknown	Per1-like family	post-GPI attachment to proteins factor 3 [Anoplophora glabripennis]
harmonia	c53000.graph_c0	27.45	29.68	33.06	102.09	90.14	162.32	74.1233	4.20421e-09	1.5874	up	--	K00665|0|tca:658024|K00665 fatty acid synthase, animal type [EC:2.3.1.85] | (RefSeq) fatty acid synthase	[I]	Lipid transport and metabolism	Acyl transferase domain;; Beta-ketoacyl synthase, N-terminal domain;; Beta-ketoacyl synthase, C-terminal domain;; Ketoacyl-synthetase C-terminal extension;; Zinc-binding dehydrogenase;; Thioesterase domain;; Polyketide synthase dehydratase;; Zinc-binding dehydrogenase	PREDICTED: LOW QUALITY PROTEIN: fatty acid synthase-like [Aethina tumida]
harmonia	c49722.graph_c0	39.67	79.51	39.54	175.36	210.66	234.31	129.842	3.59872e-06	1.56661	up	--	--	[WT]	--	Leucine rich repeat;; Leucine rich repeats (6 copies);; Leucine Rich repeats (2 copies)	slit homolog 3 protein-like [Anoplophora glabripennis]
harmonia	c50090.graph_c0	4.01	4.1	4.78	20.7	14.19	14.41	10.365	1.81488e-06	1.54822	up	--	--	[R]	General function prediction only	Acyltransferase family	PREDICTED: nose resistant to fluoxetine protein 6 [Tribolium castaneum]
harmonia	c43793.graph_c0	33.81	47.88	48.1	184.28	127.17	171.45	102.115	7.79652e-08	1.53644	up	--	--	--	--	--	chemosensory protein 12 precursor [Tribolium castaneum]
harmonia	c52729.graph_c0	2.39	4.99	3.12	13.63	12.55	13.8	8.41333	5.19737e-05	1.5325	up	--	K19721|1.29753e-147|aag:AaeL_AAEL005376|K19721 collagen, type V/XI/XXIV/XXVII, alpha | (RefSeq) AAEL005376-PA	[W]	Extracellular structures	Collagen triple helix repeat (20 copies);; Fibrillar collagen C-terminal domain	PREDICTED: LOW QUALITY PROTEIN: collagen alpha-1(V) chain-like [Aethina tumida]
harmonia	c44539.graph_c0	5.41	6.21	6.58	18.06	23.58	27.49	14.555	6.73588e-05	1.52744	up	Molecular Function: catalytic activity (GO:0003824);; Biological Process: metabolic process (GO:0008152);;	K00665|1.749e-95|bmor:693038|K00665 fatty acid synthase, animal type [EC:2.3.1.85] | (RefSeq) p270	[I]	Lipid transport and metabolism	--	hypothetical protein YQE_12293, partial [Dendroctonus ponderosae]
harmonia	c41611.graph_c0	6.18	5.64	7.47	21.97	12.12	34.98	14.7267	0.00250092	1.52333	up	Biological Process: regulation of microtubule polymerization or depolymerization (GO:0031110);;	--	--	--	Stathmin family	S phase cyclin A-associated protein in the endoplasmic reticulum isoform X2 [Anoplophora glabripennis]
harmonia	c50567.graph_c0	1.53	2.2	3.8	7.15	9.77	9.69	5.69	0.000412713	1.49751	up	Biological Process: protein dephosphorylation (GO:0006470);; Molecular Function: protein tyrosine/serine/threonine phosphatase activity (GO:0008138);;	K14165|2.98031e-141|tca:664002|K14165 atypical dual specificity phosphatase [EC:3.1.3.16 3.1.3.48] | (RefSeq) dual specificity protein phosphatase 22	[V]	Defense mechanisms	Dual specificity phosphatase, catalytic domain	PREDICTED: dual specificity protein phosphatase 22 isoform X2 [Tribolium castaneum]
harmonia	c48151.graph_c0	9.3	7.86	7.22	30.06	22.98	36.15	18.9283	4.96737e-05	1.49135	up	Biological Process: lipid metabolic process (GO:0006629);;	--	[I]	Lipid transport and metabolism	GNS1/SUR4 family	PREDICTED: elongation of very long chain fatty acids protein 7 [Tribolium castaneum]
harmonia	c38471.graph_c0	5.59	4.09	9.24	32.07	17.88	21.81	15.1133	0.00651155	1.48785	up	--	--	--	--	--	hypothetical protein TcasGA2_TC032847 [Tribolium castaneum]
harmonia	c47419.graph_c1	5.41	6.6	3.32	18.09	26.09	24.97	14.08	0.00247175	1.46612	up	Cellular Component: integral component of membrane (GO:0016021);; Biological Process: transmembrane transport (GO:0055085);;	--	[G]	Carbohydrate transport and metabolism	Major Facilitator Superfamily;; Sugar (and other) transporter	PREDICTED: putative inorganic phosphate cotransporter isoform X2 [Tribolium castaneum]
harmonia	c48264.graph_c0	13.16	21.88	27.53	103.1	52.35	68.48	47.75	0.00061623	1.42379	up	--	--	--	--	Chitin binding Peritrophin-A domain	PREDICTED: LOW QUALITY PROTEIN: peritrophin-1-like [Aethina tumida]
harmonia	c43941.graph_c0	3.62	4.23	4.01	12.29	17.88	10.1	8.68833	0.0268221	1.40845	up	Cellular Component: integral component of membrane (GO:0016021);;	K13349|7.43437e-80|tca:103314043|K13349 Mpv17-like protein | (RefSeq) mpv17-like protein	[R]	General function prediction only	Mpv17 / PMP22 family	PREDICTED: mpv17-like protein isoform X1 [Tribolium castaneum]
harmonia	c41898.graph_c0	92.17	100.95	92.85	387.65	309.4	273.63	209.442	3.2243e-08	1.39518	up	--	--	--	--	PBP/GOBP family	--
harmonia	c48416.graph_c0	10.27	11.87	10.02	26.75	35.93	36.16	21.8333	1.98237e-06	1.37974	up	--	--	[R]	General function prediction only	Sugar (and other) transporter;; Major Facilitator Superfamily	PREDICTED: organic cation transporter 1-like [Nicrophorus vespilloides]
harmonia	c42678.graph_c0	28.57	25.15	19.6	63.65	89.74	91.44	53.025	2.98578e-05	1.36498	up	Cellular Component: membrane (GO:0016020);;	--	[R]	General function prediction only	Thioesterase-like superfamily	protein THEM6-like [Anoplophora glabripennis]
harmonia	c49553.graph_c0	5.53	6.53	2.75	30.07	20.52	12.13	12.9217	0.0403935	1.34761	up	--	--	--	--	--	PREDICTED: histone-lysine N-methyltransferase SETMAR-like [Trachymyrmex septentrionalis]
harmonia	c52466.graph_c0	3.73	4.41	5.71	14.56	12.47	18.92	9.96667	3.37802e-05	1.34414	up	--	--	[D]	Cell cycle control, cell division, chromosome partitioning	Electron transfer DM13;; DOMON domain	PREDICTED: protein Skeletor, isoforms B/C isoform X1 [Tribolium castaneum]
harmonia	c48861.graph_c1	4.49	6.49	8.09	21.35	18.01	24.74	13.8617	0.00510938	1.33794	up	Molecular Function: transferase activity (GO:0016740);;	K00827|1.45471e-128|tca:658321|K00827 alanine-glyoxylate transaminase / (R)-3-amino-2-methylpropionate-pyruvate transaminase [EC:2.6.1.44 2.6.1.40] | (RefSeq) alanine--glyoxylate aminotransferase 2, mitochondrial	[E]	Amino acid transport and metabolism	Aminotransferase class-III	PREDICTED: alanine--glyoxylate aminotransferase 2, mitochondrial [Tribolium castaneum]
harmonia	c52909.graph_c0	39.95	30.01	31.19	49.73	74.62	155.76	63.5433	3.71447e-05	1.32531	up	--	K00665|0|bmor:693038|K00665 fatty acid synthase, animal type [EC:2.3.1.85] | (RefSeq) p270	[I]	Lipid transport and metabolism	Beta-ketoacyl synthase, C-terminal domain;; Beta-ketoacyl synthase, N-terminal domain;; Ketoacyl-synthetase C-terminal extension	PREDICTED: fatty acid synthase-like [Aethina tumida]
harmonia	c50172.graph_c0	2.25	3.24	1.66	7.89	8.25	7.21	5.08333	0.0064427	1.31493	up	Cellular Component: membrane (GO:0016020);;	--	[T]	Signal transduction mechanisms	CD36 family	PREDICTED: scavenger receptor class B member 1-like [Agrilus planipennis]
harmonia	c53150.graph_c0	1.77	2.92	1.41	7.87	5.46	6.06	4.24833	0.00112172	1.3137	up	--	K05637|0|tca:658046|K05637 laminin, alpha 1/2 | (RefSeq) laminin subunit alpha-1	[W]	Extracellular structures	Laminin EGF domain;; Laminin G domain;; Laminin G domain;; Concanavalin A-like lectin/glucanases superfamily;; Laminin B (Domain IV)	laminin subunit alpha-2 [Anoplophora glabripennis]
harmonia	c46085.graph_c0	25.34	18.36	23.33	43.68	57.86	117.24	47.635	0.00307029	1.30729	up	Molecular Function: catalytic activity (GO:0003824);; Biological Process: metabolic process (GO:0008152);;	K00665|4.14322e-155|api:100166426|K00665 fatty acid synthase, animal type [EC:2.3.1.85] | (RefSeq) fatty acid synthase	[I]	Lipid transport and metabolism	Zinc-binding dehydrogenase;; KR domain;; Zinc-binding dehydrogenase	PREDICTED: LOW QUALITY PROTEIN: fatty acid synthase-like [Aethina tumida]
harmonia	c45044.graph_c0	8.34	6.1	4.85	13.27	23.13	25.92	13.6017	0.0036088	1.30551	up	Molecular Function: acyl-[acyl-carrier-protein] hydrolase activity (GO:0016297);; Molecular Function: oxidoreductase activity (GO:0016491);; Molecular Function: lyase activity (GO:0016829);; Molecular Function: phosphopantetheine binding (GO:0031177);; Biological Process: oxidation-reduction process (GO:0055114);;	K00665|0|pxy:105393935|K00665 fatty acid synthase, animal type [EC:2.3.1.85] | (RefSeq) fatty acid synthase-like	[I]	Lipid transport and metabolism	Beta-ketoacyl synthase, N-terminal domain;; Beta-ketoacyl synthase, C-terminal domain;; Ketoacyl-synthetase C-terminal extension	PREDICTED: fatty acid synthase-like [Dendroctonus ponderosae]
harmonia	c49302.graph_c0	66.04	71.16	96.37	255.37	303.49	183.73	162.693	1.34637e-05	1.30237	up	--	--	[R]	General function prediction only	FHA domain	PREDICTED: LOW QUALITY PROTEIN: kanadaptin [Aethina tumida]
harmonia	c49216.graph_c0	3.47	1.98	2.4	8.06	11.46	5.9	5.545	0.0249516	1.29891	up	--	--	[R]	General function prediction only	Acyltransferase family	PREDICTED: nose resistant to fluoxetine protein 6-like [Tribolium castaneum]
harmonia	c44133.graph_c0	6.77	5.85	5.29	15.45	32.37	10.4	12.6883	0.0498513	1.2968	up	Cellular Component: extracellular region (GO:0005576);; Molecular Function: ion channel inhibitor activity (GO:0008200);; Biological Process: pathogenesis (GO:0009405);; Cellular Component: membrane (GO:0016020);;	--	--	--	Spider toxin	uncharacterized protein LOC108910374 isoform X2 [Anoplophora glabripennis]
harmonia	c50003.graph_c0	8.58	7.47	8.65	17.3	10.8	19.35	12.025	0.0458236	1.29149	up	--	--	--	--	--	--
harmonia	c52834.graph_c0	4.61	8.93	5.88	19.62	23.99	17.29	13.3867	0.000862088	1.26362	up	Molecular Function: extracellular matrix structural constituent (GO:0005201);; Cellular Component: proteinaceous extracellular matrix (GO:0005578);; Cellular Component: collagen trimer (GO:0005581);;	K19719|0|phu:Phum_PHUM411770|K19719 collagen, type II, alpha | (RefSeq) collagen alpha-2 precursor, putative	[W]	Extracellular structures	Collagen triple helix repeat (20 copies);; Fibrillar collagen C-terminal domain	PREDICTED: fibril-forming collagen alpha chain-like [Nicrophorus vespilloides]
harmonia	c51230.graph_c0	33.94	74.68	59.25	122.65	231.72	159.56	113.633	0.00388635	1.25832	up	--	--	[TV]	--	Lectin C-type domain	Brevican core protein-like Protein [Tribolium castaneum]
harmonia	c51470.graph_c0	2.88	2.16	1.82	8.82	6.19	6.45	4.72	0.00842542	1.25609	up	--	--	--	--	Serpentine type 7TM GPCR chemoreceptor Srw;; 7 transmembrane receptor (rhodopsin family)	sex peptide receptor [Tribolium castaneum]
harmonia	c48099.graph_c1	17.52	24.85	8.7	49.56	58.33	51.26	35.0367	0.00782108	1.24712	up	--	K00507|7.01514e-150|tca:656395|K00507 stearoyl-CoA desaturase (Delta-9 desaturase) [EC:1.14.19.1] | (RefSeq) acyl-CoA Delta(11) desaturase	[I]	Lipid transport and metabolism	Fatty acid desaturase	PREDICTED: LOW QUALITY PROTEIN: acyl-CoA Delta(11) desaturase-like [Aethina tumida]
harmonia	c49959.graph_c0	3.73	5.57	2.26	9.54	10.25	10.3	6.94167	0.0180465	1.23615	up	--	--	--	--	Hydrophobic seed protein	PREDICTED: RNA-directed DNA polymerase from mobile element jockey-like isoform X2 [Papilio machaon]
harmonia	c41307.graph_c0	16.35	12.02	12.74	31.83	20.11	36.48	21.5883	0.0187983	1.23299	up	--	--	--	--	Ciliary protein causing Leber congenital amaurosis disease	PREDICTED: intracellular protein transport protein USO1 [Tribolium castaneum]
harmonia	c45234.graph_c0	105.26	72.2	95.96	367.9	199.65	257.47	183.073	8.86161e-05	1.21892	up	--	--	--	--	Haemolymph juvenile hormone binding protein (JHBP)	PREDICTED: protein takeout [Tribolium castaneum]
harmonia	c44193.graph_c0	6.81	5.73	5.56	12.39	8.28	16.82	9.265	0.0492309	1.21631	up	Molecular Function: nucleotide binding (GO:0000166);; Molecular Function: RNA binding (GO:0003723);; Cellular Component: cytoplasm (GO:0005737);; Biological Process: mRNA processing (GO:0006397);; Biological Process: cellular protein modification process (GO:0006464);; Biological Process: RNA splicing (GO:0008380);; Cellular Component: nuclear speck (GO:0016607);; Biological Process: mRNA transpo…	K12876|4.26807e-75|tca:656135|K12876 RNA-binding protein 8A | (RefSeq) Tsu; tsunagi	[R]	General function prediction only	RNA recognition motif. (a.k.a. RRM, RBD, or RNP domain)	RNA-binding protein 8A [Anoplophora glabripennis]
harmonia	c48652.graph_c0	1092.26	798.76	1038.55	2885.84	2661.98	3148.52	1937.65	5.63179e-08	1.21241	up	Molecular Function: monooxygenase activity (GO:0004497);; Molecular Function: iron ion binding (GO:0005506);; Cellular Component: integral component of membrane (GO:0016021);; Molecular Function: oxidoreductase activity, acting on paired donors, with incorporation or reduction of molecular oxygen (GO:0016705);; Molecular Function: heme binding (GO:0020037);; Biological Process: oxidation-reductio…	K15001|0|tca:662217|K15001 cytochrome P450 family 4 [EC:1.14.-.-] | (RefSeq) Cyp4g14; cytochrome P450 monooxygenase	[QI]	--	Cytochrome P450	cytochrome P450 monooxygenase [Tribolium castaneum]
harmonia	c48837.graph_c0	14.88	30.66	13.68	47.66	51.21	68.63	37.7867	0.0242153	1.2025	up	--	--	--	--	Haemolymph juvenile hormone binding protein (JHBP)	protein takeout-like [Nilaparvata lugens]
harmonia	c49739.graph_c0	7.55	12.12	8.74	17.38	47.09	21.04	18.9867	0.0480413	1.19849	up	Molecular Function: transporter activity (GO:0005215);; Biological Process: transport (GO:0006810);; Cellular Component: integral component of membrane (GO:0016021);;	K12347|0|tca:662599|K12347 natural resistance-associated macrophage protein | (RefSeq) protein Malvolio	[P]	Inorganic ion transport and metabolism	Natural resistance-associated macrophage protein	PREDICTED: LOW QUALITY PROTEIN: protein Malvolio-like [Aethina tumida]
harmonia	c51073.graph_c0	3.15	3.85	3.34	9.98	10.47	9.82	6.76833	0.000301252	1.1678	up	--	--	--	--	--	uncharacterized protein LOC108909616 [Anoplophora glabripennis]
harmonia	c40597.graph_c0	804.31	584.48	560.87	2281.16	2125.38	1189.4	1257.6	0.00104727	1.15815	up	--	--	--	--	--	--
harmonia	c50752.graph_c0	8	10.71	8.09	24.75	11.4	44.69	17.94	0.0490656	1.15422	up	--	--	--	--	--	--
harmonia	c52349.graph_c0	4.86	8.45	6.06	18.04	20.14	19.86	12.9017	0.00248044	1.14503	up	--	--	[R]	General function prediction only	Immunoglobulin domain;; Immunoglobulin domain;; Immunoglobulin I-set domain;; Immunoglobulin domain;; CD80-like C2-set immunoglobulin domain;; Immunoglobulin V-set domain;; Immunoglobulin C1-set domain	PREDICTED: hemicentin-1 isoform X4 [Aethina tumida]
harmonia	c41762.graph_c0	128.5	152.72	136.28	354.37	423.8	423.44	269.852	2.17899e-06	1.1286	up	--	--	--	--	Transcription activator MBF2	uncharacterized protein LOC108917941 [Anoplophora glabripennis]
harmonia	c50505.graph_c0	244.43	165.47	183.62	739.48	418.89	501.08	375.495	0.000430569	1.12488	up	--	--	--	--	--	--
harmonia	c46074.graph_c0	23.66	15.75	22.69	59.47	57.3	57.1	39.3283	0.000207107	1.12445	up	Molecular Function: oxidoreductase activity (GO:0016491);; Biological Process: single-organism metabolic process (GO:0044710);;	K00507|4.30477e-118|tca:103314796|K00507 stearoyl-CoA desaturase (Delta-9 desaturase) [EC:1.14.19.1] | (RefSeq) acyl-CoA Delta(11) desaturase	[I]	Lipid transport and metabolism	--	Acyl-CoA desaturase-like Protein, partial [Tribolium castaneum]
harmonia	c53285.graph_c0	11.8	14.81	13.5	41.2	31.61	40.4	25.5533	0.000149435	1.12284	up	--	K12567|0|tca:660533|K12567 titin [EC:2.7.11.1] | (RefSeq) titin	--	--	Immunoglobulin I-set domain;; Immunoglobulin domain;; Immunoglobulin domain;; Immunoglobulin domain;; Immunoglobulin V-set domain;; CD80-like C2-set immunoglobulin domain;; Natural killer cell receptor 2B4;; Penicillin-Binding Protein C-terminus Family	PREDICTED: titin isoform X10 [Tribolium castaneum]
harmonia	c49764.graph_c0	9.84	5.71	7.74	17.97	23.86	21.77	14.4817	0.00777902	1.10732	up	--	--	[R]	General function prediction only	Carboxylesterase family;; alpha/beta hydrolase fold	unknown [Dendroctonus ponderosae]
harmonia	c49833.graph_c0	4.57	5.03	5.16	17.32	10	11.45	8.92167	0.0223026	1.10134	up	--	--	[R]	General function prediction only	Major Facilitator Superfamily;; Sugar (and other) transporter	Putative transporter ZK637.1-like Protein [Tribolium castaneum]
harmonia	c51035.graph_c0	12.53	9.76	10.64	37.3	24.42	30.68	20.8883	0.00107323	1.09508	up	--	K09884|1.2035e-44|tca:659318|K09884 aquaporin rerated protein, invertebrate | (RefSeq) uncharacterized LOC659318	[G]	Carbohydrate transport and metabolism	Major intrinsic protein	PREDICTED: uncharacterized protein LOC659318 [Tribolium castaneum]
harmonia	c47200.graph_c0	31.42	23.14	17.8	70.76	70.43	53.97	44.5867	0.0015612	1.07553	up	--	--	--	--	--	uncharacterized protein LOC108907792 isoform X1 [Anoplophora glabripennis]
harmonia	c50597.graph_c0	5.35	5.29	6.46	18.75	14.93	12.92	10.6167	0.00638116	1.074	up	--	--	[O]	Posttranslational modification, protein turnover, chaperones	Thioredoxin;; Thioredoxin-like domain;; Thioredoxin-like domain;; Thioredoxin domain;; Thioredoxin-like;; AhpC/TSA family;; F plasmid transfer operon protein;; Hydrogenase-1 expression protein HyaE;; Glutaredoxin-like domain (DUF836)	PREDICTED: uncharacterized protein LOC663955 isoform X4 [Tribolium castaneum]
harmonia	c52977.graph_c0	5.32	7.47	3.67	15.51	16.44	13.22	10.2717	0.0140815	1.04777	up	--	K08193|0|tca:100142465|K08193 MFS transporter, ACS family, solute carrier family 17 (sodium-dependent inorganic phosphate cotransporter), other | (RefSeq) sialin	[G]	Carbohydrate transport and metabolism	Major Facilitator Superfamily	PREDICTED: putative inorganic phosphate cotransporter isoform X1 [Tribolium castaneum]
harmonia	c53195.graph_c0	4.74	2.15	3.57	8.43	8.1	7.79	5.79667	0.0293757	1.04219	up	--	K03515|0|tca:656692|K03515 DNA repair protein REV1 [EC:2.7.7.-] | (RefSeq) DNA repair protein REV1	[L]	Replication, recombination and repair	Reverse transcriptase (RNA-dependent DNA polymerase)	DNA repair protein REV1 [Anoplophora glabripennis]
harmonia	c34716.graph_c0	25.31	25.95	22.81	75.52	38.92	85.3	45.635	0.0163724	1.04205	up	Molecular Function: metal ion binding (GO:0046872);;	K04569|5.93299e-76|tca:664482|K04569 copper chaperone for superoxide dismutase | (RefSeq) copper chaperone for superoxide dismutase	[P]	Inorganic ion transport and metabolism	Copper/zinc superoxide dismutase (SODC);; Heavy-metal-associated domain	PREDICTED: copper chaperone for superoxide dismutase-like [Agrilus planipennis]
harmonia	c45192.graph_c0	11.94	10.1	7.84	36.61	21.85	21.09	18.2383	0.0162247	1.03788	up	Cellular Component: membrane (GO:0016020);;	K13356|0|tca:655283|K13356 alcohol-forming fatty acyl-CoA reductase [EC:1.2.1.84] | (RefSeq) putative fatty acyl-CoA reductase CG5065	[I]	Lipid transport and metabolism	Male sterility protein;; Male sterility protein;; NAD dependent epimerase/dehydratase family;; Polysaccharide biosynthesis protein;; 3-beta hydroxysteroid dehydrogenase/isomerase family	PREDICTED: putative fatty acyl-CoA reductase CG5065 [Tribolium castaneum]
harmonia	c52876.graph_c0	5.17	4.8	5.68	15.96	10.37	15.25	9.53833	0.00216267	1.03703	up	--	K04512|0|tca:658864|K04512 dishevelled associated activator of morphogenesis | (RefSeq) disheveled-associated activator of morphogenesis 1	[TZ]	--	Formin Homology 2 Domain;; Diaphanous FH3 Domain;; Diaphanous GTPase-binding Domain	PREDICTED: disheveled-associated activator of morphogenesis 1 isoform X2 [Tribolium castaneum]
harmonia	c25328.graph_c0	179.55	218.99	218.45	685.95	578.88	385.63	377.908	0.0141502	1.03342	up	--	--	--	--	--	--
harmonia	c47295.graph_c0	11.33	9.79	14.81	20.99	18.32	25.79	16.8383	0.0403935	1.03054	up	Cellular Component: motile cilium (GO:0031514);;	K19681|2.58268e-158|tca:664606|K19681 intraflagellar transport protein 52 | (RefSeq) intraflagellar transport protein 52 homolog	[W]	Extracellular structures	ABC-type uncharacterized transport system	PREDICTED: intraflagellar transport protein 52 homolog [Aethina tumida]
harmonia	c47474.graph_c0	109.02	137.11	70.47	321.1	258.57	251.91	191.363	0.00791237	1.01963	up	Cellular Component: membrane (GO:0016020);;	--	--	--	Insect pheromone-binding family, A10/OS-D	chemosensory protein 10 precursor [Tribolium castaneum]
harmonia	c48254.graph_c0	9.21	7.24	8.14	22.51	17.64	23.64	14.73	0.0105755	1.00858	up	--	--	--	--	Haemolymph juvenile hormone binding protein (JHBP)	PREDICTED: protein takeout-like [Aethina tumida]
harmonia	c51398.graph_c0	6.78	7.92	7.96	19.11	25.66	21.35	14.7967	0.0115369	1.00036	up	--	--	[E]	Amino acid transport and metabolism	Peptidase family M13;; Peptidase family M13	PREDICTED: membrane metallo-endopeptidase-like 1 [Tribolium castaneum]
harmonia	c51285.graph_c1	72.89	57.07	64.49	39.99	39.81	44.63	53.1467	0.000116263	-1.00374	down	--	--	[I]	Lipid transport and metabolism	Fatty acid desaturase;; Cytochrome b5-like Heme/Steroid binding domain	cytochrome b5-related protein-like [Onthophagus taurus]
harmonia	c43826.graph_c0	38.98	42.23	38.03	26.67	22.12	25.71	32.29	0.000388441	-1.00577	down	Molecular Function: peptidase activity (GO:0008233);;	--	[E]	Amino acid transport and metabolism	Trypsin;; Regulatory CLIP domain of proteinases	serine protease P93 [Tribolium castaneum]
harmonia	c47266.graph_c0	57.12	40.93	46.92	27.24	28.55	29.07	38.305	0.000867116	-1.00799	down	Molecular Function: single-stranded DNA binding (GO:0003697);; Cellular Component: mitochondrion (GO:0005739);; Biological Process: DNA replication (GO:0006260);;	K03111|6.00025e-70|tca:663906|K03111 single-strand DNA-binding protein | (RefSeq) single-stranded DNA-binding protein, mitochondrial	[L]	Replication, recombination and repair	Single-strand binding protein family	PREDICTED: single-stranded DNA-binding protein, mitochondrial [Tribolium castaneum]
harmonia	c38815.graph_c0	81.71	51.77	67.58	42.71	38.91	44.61	54.5483	0.000725924	-1.0113	down	--	K18417|6.81542e-68|acs:100562248|K18417 ERI1 exoribonuclease 2 [EC:3.1.-.-] | (RefSeq) eri2; ERI1 exoribonuclease family member 2	[L]	Replication, recombination and repair	Exonuclease	PREDICTED: ERI1 exoribonuclease 2 [Nicrophorus vespilloides]
harmonia	c52506.graph_c0	57.33	23.83	35.21	23.33	25.23	21.86	31.1317	0.0372338	-1.0127	down	Molecular Function: sphingomyelin phosphodiesterase activity (GO:0004767);; Biological Process: sphingomyelin catabolic process (GO:0006685);; Molecular Function: hydrolase activity, acting on glycosyl bonds (GO:0016798);;	K12350|4.60858e-172|tca:659870|K12350 sphingomyelin phosphodiesterase [EC:3.1.4.12] | (RefSeq) sphingomyelin phosphodiesterase	[I]	Lipid transport and metabolism	Calcineurin-like phosphoesterase	Sphingomyelin phosphodiesterase-like Protein [Tribolium castaneum]
harmonia	c50814.graph_c0	110.95	73.56	137.59	60.21	53.95	84.15	86.735	0.00715549	-1.01829	down	--	--	[M]	Cell wall/membrane/envelope biogenesis	Ankyrin repeats (many copies);; Ankyrin repeats (3 copies);; Ankyrin repeat;; Ankyrin repeats (many copies);; Ankyrin repeat	ankyrin-3-like [Pseudomyrmex gracilis]
harmonia	c48228.graph_c1	27.31	25.61	23.81	9.84	20.89	15.59	20.5083	0.0187587	-1.02368	down	Molecular Function: nucleotide binding (GO:0000166);; Molecular Function: protein kinase activity (GO:0004672);;	K07376|0|tca:663123|K07376 cGMP-dependent protein kinase 1 [EC:2.7.11.12] | (RefSeq) cGMP-dependent protein kinase 1	[T]	Signal transduction mechanisms	Protein kinase domain;; Cyclic nucleotide-binding domain;; Protein tyrosine kinase;; Kinase-like	PREDICTED: cGMP-dependent protein kinase, isozyme 1-like [Agrilus planipennis]
harmonia	c48485.graph_c1	12.16	10.44	15.75	8.61	8.24	11.55	11.125	0.0110477	-1.0241	down	--	K01047|8.78926e-69|tca:100141967|K01047 secretory phospholipase A2 [EC:3.1.1.4] | (RefSeq) uncharacterized LOC100141967	--	--	Phospholipase A2	uncharacterized protein LOC108909097 isoform X1 [Anoplophora glabripennis]
harmonia	c46391.graph_c3	139.34	135.74	97.74	91.44	72.41	64.16	100.138	0.00419726	-1.02453	down	Molecular Function: magnesium ion binding (GO:0000287);; Molecular Function: isocitrate dehydrogenase (NADP+) activity (GO:0004450);; Biological Process: tricarboxylic acid cycle (GO:0006099);; Biological Process: isocitrate metabolic process (GO:0006102);; Molecular Function: NAD binding (GO:0051287);;	K00031|5.40343e-74|tca:659013|K00031 isocitrate dehydrogenase [EC:1.1.1.42] | (RefSeq) isocitrate dehydrogenase [NADP], mitochondrial	[C]	Energy production and conversion	Isocitrate/isopropylmalate dehydrogenase	PREDICTED: isocitrate dehydrogenase [NADP], mitochondrial [Tribolium castaneum]
harmonia	c48584.graph_c0	524.67	318.71	335.37	237.79	257.89	245.63	320.01	0.000536331	-1.02519	down	--	--	--	--	--	--
harmonia	c52415.graph_c0	64.1	26.92	34.11	31.33	22.69	22.73	33.6467	0.00482333	-1.02598	down	--	--	[Q]	Secondary metabolites biosynthesis, transport and catabolism	ABC-2 type transporter;; ABC transporter;; AAA domain, putative AbiEii toxin, Type IV TA system	PREDICTED: ATP-binding cassette sub-family G member 1 [Tribolium castaneum]
harmonia	c46838.graph_c0	24.9	20.54	13	8.46	13.74	12.53	15.5283	0.0447109	-1.04179	down	Molecular Function: binding (GO:0005488);; Molecular Function: oxidoreductase activity (GO:0016491);;	K15001|1.97222e-155|tca:641610|K15001 cytochrome P450 family 4 [EC:1.14.-.-] | (RefSeq) CYP4Q7; cytochrome P450 monooxigenase CYP4Q7	[QI]	--	Cytochrome P450	cytochrome P450 4ED1 [Propylea japonica]
harmonia	c51468.graph_c0	133.27	56.71	69.09	47.68	55.03	55.07	69.475	0.0171189	-1.04424	down	--	--	[R]	General function prediction only	Sugar (and other) transporter;; Major Facilitator Superfamily	PREDICTED: organic cation transporter protein [Tribolium castaneum]
harmonia	c51397.graph_c0	49.64	82.03	58.81	48.89	27.27	34.38	50.17	0.00435595	-1.04868	down	Molecular Function: serine-type endopeptidase activity (GO:0004252);; Molecular Function: iron ion binding (GO:0005506);; Biological Process: proteolysis (GO:0006508);; Cellular Component: integral component of membrane (GO:0016021);; Molecular Function: oxidoreductase activity, acting on paired donors, with incorporation or reduction of molecular oxygen, reduced flavin or flavoprotein as one don…	K14985|0|tca:656794|K14985 26-hydroxylase [EC:1.14.-.-] | (RefSeq) Cyp18a1; cytochrome P450 CYP18A1	[Q]	Secondary metabolites biosynthesis, transport and catabolism	Cytochrome P450	PREDICTED: LOW QUALITY PROTEIN: cytochrome P450 18a1 [Aethina tumida]
harmonia	c41887.graph_c0	73.81	69.16	61.03	43.83	44.02	33.89	54.29	0.00196311	-1.05231	down	--	--	--	--	--	PREDICTED: uncharacterized protein LOC660498 [Tribolium castaneum]
harmonia	c51579.graph_c0	13.48	11.19	18.15	8.65	9.34	9.53	11.7233	0.0139711	-1.05511	down	--	K04577|8.77318e-123|tca:657479|K04577 calcitonin receptor-like | (RefSeq) calcitonin gene-related peptide type 1 receptor	[T]	Signal transduction mechanisms	7 transmembrane receptor (Secretin family);; Hormone receptor domain	PREDICTED: calcitonin gene-related peptide type 1 receptor-like isoform X1 [Agrilus planipennis]
harmonia	c45068.graph_c2	134.27	111.93	105.31	71.77	45.68	92.77	93.6217	0.00224447	-1.05629	down	--	--	[D]	Cell cycle control, cell division, chromosome partitioning	--	PREDICTED: caspase-1-like [Tribolium castaneum]
harmonia	c45889.graph_c0	60.74	53.38	66.63	31.71	38.82	43.05	49.055	0.000594169	-1.0652	down	--	K00547|1.60989e-63|bmor:101745086|K00547 homocysteine S-methyltransferase [EC:2.1.1.10] | (RefSeq) homocysteine S-methyltransferase 1-like	[E]	Amino acid transport and metabolism	Homocysteine S-methyltransferase	PREDICTED: uncharacterized protein LOC109542765 isoform X3 [Dendroctonus ponderosae]
harmonia	c50712.graph_c0	46.5	31.45	37.37	23.45	23.49	21.43	30.615	9.57277e-05	-1.06748	down	Molecular Function: hydrolase activity (GO:0016787);;	K11406|0|tca:655770|K11406 histone deacetylase 4/5 [EC:3.5.1.98] | (RefSeq) histone deacetylase 7	[B]	Chromatin structure and dynamics	Histone deacetylase domain	histone deacetylase 4 [Gnatocerus cornutus]
harmonia	c53050.graph_c0	10.64	11.28	15.11	5.96	8.29	7.49	9.795	0.0184759	-1.07058	down	--	--	[Q]	Secondary metabolites biosynthesis, transport and catabolism	ABC transporter transmembrane region;; ABC transporter	multidrug resistance-associated protein 4 [Anoplophora glabripennis]
harmonia	c49541.graph_c0	110.09	83.39	80.88	46.27	57.42	63.78	73.6383	0.00012899	-1.07443	down	Molecular Function: transcription factor activity, sequence-specific DNA binding (GO:0003700);; Molecular Function: steroid hormone receptor activity (GO:0003707);; Molecular Function: steroid binding (GO:0005496);; Cellular Component: nucleus (GO:0005634);; Biological Process: regulation of transcription, DNA-templated (GO:0006355);; Molecular Function: zinc ion binding (GO:0008270);; Biological…	K08703|0|tca:654940|K08703 estrogen-related receptor ERR | (RefSeq) Err; estrogen-related receptor	[T]	Signal transduction mechanisms	Zinc finger, C4 type (two domains);; Ligand-binding domain of nuclear hormone receptor	PREDICTED: estrogen-related receptor isoform X1 [Tribolium castaneum]
harmonia	c46158.graph_c0	259.05	153.22	170.22	107.56	129.25	105.68	154.163	0.000586639	-1.07504	down	Molecular Function: phosphogluconate dehydrogenase (decarboxylating) activity (GO:0004616);; Biological Process: valine catabolic process (GO:0006574);; Molecular Function: 3-hydroxyisobutyrate dehydrogenase activity (GO:0008442);; Molecular Function: NAD binding (GO:0051287);; Biological Process: oxidation-reduction process (GO:0055114);;	K00020|7.27222e-96|tca:663823|K00020 3-hydroxyisobutyrate dehydrogenase [EC:1.1.1.31] | (RefSeq) 3-hydroxyisobutyrate dehydrogenase, mitochondrial	[R]	General function prediction only	NAD binding domain of 6-phosphogluconate dehydrogenase	3-hydroxyisobutyrate dehydrogenase, mitochondrial [Leptinotarsa decemlineata]
harmonia	c51930.graph_c0	45.03	27.92	31.6	23.31	18.39	23.7	28.325	0.000311933	-1.07541	down	Biological Process: sulfate transport (GO:0008272);; Molecular Function: sulfate transmembrane transporter activity (GO:0015116);; Cellular Component: membrane (GO:0016020);; Biological Process: transmembrane transport (GO:0055085);;	K14453|0|tca:659697|K14453 solute carrier family 26, other | (RefSeq) solute carrier family 26 member 10	[P]	Inorganic ion transport and metabolism	Sulfate permease family;; STAS domain	PREDICTED: solute carrier family 26 member 10 isoform X2 [Tribolium castaneum]
harmonia	c49518.graph_c0	41.17	31.5	37.59	19.74	21.76	26.42	29.6967	0.000184422	-1.07585	down	--	--	[S]	Function unknown	--	hypothetical protein TcasGA2_TC008022 [Tribolium castaneum]
harmonia	c48394.graph_c0	162.28	132.32	166.73	108.41	85.72	108.42	127.313	2.30588e-05	-1.07732	down	Cellular Component: membrane (GO:0016020);; Molecular Function: metal ion binding (GO:0046872);;	--	[S]	Function unknown	Zinc finger, C3HC4 type (RING finger);; Ring finger domain;; Zinc finger, C3HC4 type (RING finger);; Zinc finger, C3HC4 type (RING finger);; zinc-RING finger domain;; RING-type zinc-finger;; RING-H2 zinc finger domain;; Prokaryotic RING finger family 4	E3 ubiquitin-protein ligase RNFT1 [Anoplophora glabripennis]
harmonia	c47494.graph_c0	64.27	72.95	78.45	52.01	44.52	42.66	59.1433	0.00012899	-1.0807	down	--	--	[H]	Coenzyme transport and metabolism	Flavin containing amine oxidoreductase;; NAD(P)-binding Rossmann-like domain	PREDICTED: spermine oxidase [Tribolium castaneum]
harmonia	c46827.graph_c0	112.84	104.76	73.16	30.9	61.64	67.7	75.1667	0.0102329	-1.08279	down	Molecular Function: hydrolase activity (GO:0016787);;	K01365|2.36733e-84|crg:105334653|K01365 cathepsin L [EC:3.4.22.15] | (RefSeq) cathepsin L1-like	[O]	Posttranslational modification, protein turnover, chaperones	Papain family cysteine protease;; Cathepsin propeptide inhibitor domain (I29);; Peptidase C1-like family	cathepsin L-like cysteine peptidase 2 protein [Tityus serrulatus]
harmonia	c41600.graph_c0	29.73	15.33	23.78	14.93	11.51	13.5	18.13	0.0143738	-1.08681	down	--	--	[R]	General function prediction only	C2H2-type zinc finger;; Zinc finger, C2H2 type;; Zinc-finger double-stranded RNA-binding	PREDICTED: transcription factor E4F1 isoform X10 [Tribolium castaneum]
harmonia	c49499.graph_c1	215.04	102.46	141.17	75.56	80.18	117.74	122.025	0.00599803	-1.09494	down	Molecular Function: methylmalonate-semialdehyde dehydrogenase (acylating) activity (GO:0004491);; Cellular Component: mitochondrion (GO:0005739);; Biological Process: valine metabolic process (GO:0006573);; Molecular Function: malonate-semialdehyde dehydrogenase (acetylating) activity (GO:0018478);; Biological Process: thymine metabolic process (GO:0019859);; Biological Process: oxidation-reducti…	K00140|0|tca:663091|K00140 malonate-semialdehyde dehydrogenase (acetylating) / methylmalonate-semialdehyde dehydrogenase [EC:1.2.1.18 1.2.1.27] | (RefSeq) probable methylmalonate-semialdehyde dehydrogenase [acylating], mitochondrial	[EG]	--	Aldehyde dehydrogenase family	PREDICTED: probable methylmalonate-semialdehyde dehydrogenase [acylating], mitochondrial [Aethina tumida]
harmonia	c50925.graph_c2	184.99	101.09	136.84	85.94	85.35	74	111.368	0.000338219	-1.09655	down	Molecular Function: adenosylhomocysteinase activity (GO:0004013);; Biological Process: one-carbon metabolic process (GO:0006730);;	K01251|0|tca:656766|K01251 adenosylhomocysteinase [EC:3.3.1.1] | (RefSeq) adenosylhomocysteinase	[H]	Coenzyme transport and metabolism	S-adenosyl-L-homocysteine hydrolase	PREDICTED: LOW QUALITY PROTEIN: adenosylhomocysteinase [Aethina tumida]
harmonia	c45338.graph_c1	407.97	351.59	356.71	148.97	242.33	233.42	290.165	2.60751e-05	-1.0979	down	Molecular Function: 1,4-alpha-glucan branching enzyme activity (GO:0003844);; Molecular Function: hydrolase activity, hydrolyzing O-glycosyl compounds (GO:0004553);; Biological Process: glycogen biosynthetic process (GO:0005978);; Molecular Function: cation binding (GO:0043169);;	K00700|0|tca:657075|K00700 1,4-alpha-glucan branching enzyme [EC:2.4.1.18] | (RefSeq) 1,4-alpha-glucan-branching enzyme	[G]	Carbohydrate transport and metabolism	Alpha amylase, C-terminal all-beta domain;; Carbohydrate-binding module 48 (Isoamylase N-terminal domain);; Alpha amylase, catalytic domain	1,4-alpha-glucan-branching enzyme [Anoplophora glabripennis]
harmonia	c52233.graph_c0	89.07	78.16	89.7	44.2	48.42	56.99	67.7567	1.93385e-06	-1.10051	down	--	--	--	--	Fibronectin type III domain;; Purple acid Phosphatase, N-terminal domain;; Interferon-alpha/beta receptor, fibronectin type III	fibronectin type-III domain-containing protein 3A isoform X2 [Anoplophora glabripennis]
harmonia	c48302.graph_c0	278.36	229.37	349.09	113.55	208.39	170.5	224.877	0.00236042	-1.10062	down	Biological Process: metabolic process (GO:0008152);; Molecular Function: transferase activity, transferring acyl groups other than amino-acyl groups (GO:0016747);;	K07508|0|tca:656773|K07508 acetyl-CoA acyltransferase 2 [EC:2.3.1.16] | (RefSeq) 3-ketoacyl-CoA thiolase, mitochondrial	[I]	Lipid transport and metabolism	Thiolase, N-terminal domain;; Thiolase, C-terminal domain	PREDICTED: 3-ketoacyl-CoA thiolase, mitochondrial [Tribolium castaneum]
harmonia	c50533.graph_c0	108.49	120.21	114.06	62.2	85.31	49.72	89.9983	0.000665454	-1.10288	down	--	--	[W]	Extracellular structures	Spondin_N;; Thrombospondin type 1 domain;; Reeler domain;; Kunitz/Bovine pancreatic trypsin inhibitor domain	PREDICTED: spondin-1 [Tribolium castaneum]
harmonia	c47616.graph_c0	104.88	134.08	221.96	67.04	76.67	123.14	121.295	0.0138245	-1.10754	down	--	K01063|0|tca:658208|K01063 juvenile-hormone esterase [EC:3.1.1.59] | (RefSeq) Tcjhe; juvenile hormone esterase	[R]	General function prediction only	Carboxylesterase family	juvenile hormone esterase [Tenebrio molitor]
harmonia	c44653.graph_c0	158.52	156.33	173.11	58.81	115.14	107.29	128.2	0.00274694	-1.10977	down	--	--	--	--	ML domain	PREDICTED: uncharacterized protein LOC109595171 [Aethina tumida]
harmonia	c44555.graph_c1	82.15	66.43	96.6	43.07	53.65	42.46	64.06	0.000654889	-1.11545	down	Molecular Function: structural constituent of chitin-based larval cuticle (GO:0008010);; Cellular Component: extracellular matrix (GO:0031012);; Biological Process: chitin-based cuticle development (GO:0040003);;	--	--	--	Insect cuticle protein	PREDICTED: larval cuticle protein A2B [Tribolium castaneum]
harmonia	c49170.graph_c0	467.76	344.75	459.48	241.39	265.33	222.74	333.575	6.64003e-06	-1.11757	down	Molecular Function: catalytic activity (GO:0003824);; Biological Process: metabolic process (GO:0008152);;	K10695|2.84521e-165|ame:410505|K10695 E3 ubiquitin-protein ligase RNF1/2 [EC:2.3.2.27] | (RefSeq) Sce; E3 ubiquitin-protein ligase RING1	[I]	Lipid transport and metabolism	Enoyl-CoA hydratase/isomerase;; Enoyl-CoA hydratase/isomerase	ring finger protein 1 [Gnatocerus cornutus]
harmonia	c52005.graph_c0	46.66	15	36.45	16.69	17.98	19.16	25.3233	0.0119825	-1.11867	down	Molecular Function: metalloendopeptidase activity (GO:0004222);; Biological Process: proteolysis (GO:0006508);; Cellular Component: integral component of membrane (GO:0016021);;	K01415|0|tca:662261|K01415 endothelin-converting enzyme [EC:3.4.24.71] | (RefSeq) endothelin-converting enzyme 1	[E]	Amino acid transport and metabolism	Transposase (partial DDE domain)	PREDICTED: endothelin-converting enzyme 1 isoform X1 [Tribolium castaneum]
harmonia	c47192.graph_c0	74.44	100.62	59.74	41.86	53.62	42.28	62.0933	0.000796122	-1.12529	down	--	K00699|1.73112e-146|tca:664474|K00699 glucuronosyltransferase [EC:2.4.1.17] | (RefSeq) UDP-glucuronosyltransferase 2B20	[GC]	--	UDP-glucoronosyl and UDP-glucosyl transferase;; Glycosyltransferase family 28 C-terminal domain	UDP-glucuronosyltransferase 2B19 isoform X1 [Anoplophora glabripennis]
harmonia	c53003.graph_c0	4.6	5.65	5.63	2.2	2.48	3.01	3.92833	0.038764	-1.12963	down	--	--	[R]	General function prediction only	Zinc-finger double domain;; Zinc finger, C2H2 type;; C2H2-type zinc finger;; Zinc-finger double-stranded RNA-binding;; C2H2-type zinc finger;; Drought induced 19 protein (Di19), zinc-binding;; Zinc-finger of C2H2 type;; Methyl-CpG binding domain	PREDICTED: zinc finger protein 502 isoform X1 [Tribolium castaneum]
harmonia	c46139.graph_c0	204.2	332.58	170.14	146.04	144.32	126.06	187.223	0.00232712	-1.13296	down	--	--	--	--	--	--
harmonia	c48558.graph_c0	28.46	12.93	17.77	11.44	7.97	14.4	15.495	0.0231301	-1.13528	down	Biological Process: fatty acid biosynthetic process (GO:0006633);; Cellular Component: integral component of membrane (GO:0016021);; Molecular Function: transferase activity (GO:0016740);;	--	[I]	Lipid transport and metabolism	GNS1/SUR4 family	PREDICTED: elongation of very long chain fatty acids protein AAEL008004 isoform X2 [Tribolium castaneum]
harmonia	c44393.graph_c0	88.93	76.1	82.72	50.46	42.76	44.04	64.1683	7.11219e-05	-1.13532	down	Molecular Function: lysozyme activity (GO:0003796);;	--	--	--	Destabilase	i-type lysozyme 4 [Harmonia axyridis]
harmonia	c50559.graph_c0	55.46	44.54	60.39	30.79	38.1	20.01	41.5483	0.00201866	-1.14672	down	Molecular Function: serine-type peptidase activity (GO:0008236);;	--	[E]	Amino acid transport and metabolism	Trypsin;; Domain of unknown function (DUF1986)	proclotting enzyme [Leptinotarsa decemlineata]
harmonia	c48820.graph_c0	39.96	21.9	32.05	16.27	15.92	14.91	23.5017	0.000374788	-1.14773	down	--	K01968|2.0815e-108|tca:657963|K01968 3-methylcrotonyl-CoA carboxylase alpha subunit [EC:6.4.1.4] | (RefSeq) methylcrotonoyl-CoA carboxylase subunit alpha, mitochondrial	[IE]	--	Carbamoyl-phosphate synthase L chain, ATP binding domain;; D-ala D-ala ligase C-terminus;; ATP-grasp domain;; Phosphoribosylglycinamide synthetase, ATP-grasp (A) domain	PREDICTED: methylcrotonoyl-CoA carboxylase subunit alpha, mitochondrial [Tribolium castaneum]
harmonia	c51814.graph_c1	24.39	21.08	21.83	11.51	14.83	10.61	17.375	0.00394834	-1.14783	down	--	--	--	--	Insect cuticle protein	uncharacterized protein LOC111679257 [Lucilia cuprina]
harmonia	c52385.graph_c0	81.32	52.59	69.11	34.54	39.23	39.59	52.73	1.30526e-05	-1.15294	down	Molecular Function: microtubule binding (GO:0008017);; Biological Process: regulation of microtubule nucleation (GO:0010968);; Biological Process: negative regulation of microtubule polymerization (GO:0031115);;	K18595|0|tca:664416|K18595 echinoderm microtubule-associated protein-like 1/2 | (RefSeq) echinoderm microtubule-associated protein-like 2	[S]	Function unknown	HELP motif;; WD domain, G-beta repeat;; Anaphase-promoting complex subunit 4 WD40 domain	Echinoderm microtubule-associated protein-like CG42247 [Tribolium castaneum]
harmonia	c45154.graph_c0	35.61	44.11	50.87	18.22	23.04	22.54	32.3983	0.000191586	-1.15526	down	Molecular Function: tachykinin receptor activity (GO:0004995);; Cellular Component: plasma membrane (GO:0005886);; Biological Process: tachykinin receptor signaling pathway (GO:0007217);; Biological Process: neuropeptide signaling pathway (GO:0007218);; Cellular Component: integral component of membrane (GO:0016021);;	K04225|0|tca:658644|K04225 tachykinin-like receptor | (RefSeq) tachykinin-like peptides receptor 99D	[T]	Signal transduction mechanisms	7 transmembrane receptor (rhodopsin family);; Serpentine type 7TM GPCR chemoreceptor Srsx	PREDICTED: tachykinin-like peptides receptor 99D isoform X1 [Tribolium castaneum]
harmonia	c48384.graph_c5	10018	10950.8	6628.16	4558	6528.05	5508.29	7365.22	0.00315372	-1.15689	down	Molecular Function: peptidase activity (GO:0008233);;	K01365|5.49036e-91|tca:658974|K01365 cathepsin L [EC:3.4.22.15] | (RefSeq) cathepsin L-like proteinase	[O]	Posttranslational modification, protein turnover, chaperones	Papain family cysteine protease;; Peptidase C1-like family	cathepsin L-like proteinase precursor [Tribolium castaneum]
harmonia	c50445.graph_c0	153.58	143.83	136.91	58.68	95.87	86.6	112.578	8.97902e-05	-1.15727	down	--	K01166|3.91576e-48|ame:724257|K01166 ribonuclease T2 [EC:3.1.27.1] | (RefSeq) RNaseX25; ribonuclease Oy	[A]	RNA processing and modification	Ribonuclease T2 family	PREDICTED: ribonuclease Oy [Polistes dominula]
harmonia	c41606.graph_c0	18.36	27.78	19.12	10.3	13.22	12.2	16.83	0.0295422	-1.16108	down	--	K13485|2.82938e-51|tca:100142320|K13485 2-oxo-4-hydroxy-4-carboxy-5-ureidoimidazoline decarboxylase [EC:4.1.1.97] | (RefSeq) 2-oxo-4-hydroxy-4-carboxy-5-ureidoimidazoline decarboxylase	--	--	OHCU decarboxylase	PREDICTED: 2-oxo-4-hydroxy-4-carboxy-5-ureidoimidazoline decarboxylase [Tribolium castaneum]
harmonia	c52066.graph_c0	23.89	7.68	23.63	4.78	5.58	6.05	11.935	0.0369297	-1.17153	down	--	--	--	--	--	--
harmonia	c40661.graph_c0	24.66	23.95	29.09	14.3	16.34	11.44	19.9633	0.000242586	-1.17726	down	Biological Process: transport (GO:0006810);;	--	[P]	Inorganic ion transport and metabolism	Ion channel;; Ion transport protein	PREDICTED: open rectifier potassium channel protein 1 isoform X2 [Dendroctonus ponderosae]
harmonia	c49319.graph_c0	133.34	123.7	168.49	80.54	92.36	97.9	116.055	6.9232e-06	-1.17917	down	--	--	[B]	Chromatin structure and dynamics	SET domain	protein msta-like [Anoplophora glabripennis]
harmonia	c40583.graph_c0	394.4	252.07	250.23	195.1	115.22	179.56	231.097	0.000159187	-1.18668	down	--	--	--	--	--	--
harmonia	c53164.graph_c0	133.58	95.93	92.59	58.02	59.18	54.18	82.2467	8.69901e-07	-1.18811	down	--	K07192|0|tca:660777|K07192 flotillin | (RefSeq) flotillin-2	[UZ]	--	SPFH domain / Band 7 family	PREDICTED: LOW QUALITY PROTEIN: flotillin-2-like [Aethina tumida]
harmonia	c49449.graph_c1	26.47	12.34	24.69	13.2	8.47	14.17	16.5567	0.0170719	-1.18877	down	--	--	[R]	General function prediction only	Carboxylesterase family;; alpha/beta hydrolase fold	carboxylesterase CXE4 [Tenebrio molitor]
harmonia	c50114.graph_c0	16.03	16.13	13.86	5.41	9.84	10.43	11.95	0.00365579	-1.19225	down	--	--	--	--	--	PREDICTED: uncharacterized protein LOC109603766, partial [Aethina tumida]
harmonia	c50378.graph_c0	241.02	183.7	185.38	77.42	148.96	99.76	156.04	0.000455746	-1.19427	down	Molecular Function: oxidoreductase activity (GO:0016491);; Biological Process: oxidation-reduction process (GO:0055114);;	K00314|0|tca:656849|K00314 sarcosine dehydrogenase [EC:1.5.8.3] | (RefSeq) sarcosine dehydrogenase, mitochondrial	[E]	Amino acid transport and metabolism	FAD dependent oxidoreductase;; Aminomethyltransferase folate-binding domain;; FAD dependent oxidoreductase central domain;; Glycine cleavage T-protein C-terminal barrel domain;; FAD binding domain	Sarcosine dehydrogenase, mitochondrial-like Protein [Tribolium castaneum]
harmonia	c50450.graph_c0	30.73	55.69	42.94	16.89	24	29.36	33.2683	0.00426623	-1.19623	down	--	K01205|0|tca:662042|K01205 alpha-N-acetylglucosaminidase [EC:3.2.1.50] | (RefSeq) alpha-N-acetylglucosaminidase	[U]	Intracellular trafficking, secretion, and vesicular transport	Alpha-N-acetylglucosaminidase (NAGLU) tim-barrel domain;; Alpha-N-acetylglucosaminidase (NAGLU) C-terminal domain;; Alpha-N-acetylglucosaminidase (NAGLU) N-terminal domain	PREDICTED: alpha-N-acetylglucosaminidase isoform X2 [Tribolium castaneum]
harmonia	c47670.graph_c1	708.86	1010.01	904.71	398.77	513.05	561.94	682.89	2.60751e-05	-1.1995	down	Molecular Function: catalytic activity (GO:0003824);;	--	--	--	Polysaccharide deacetylase	PREDICTED: uncharacterized protein LOC109594034 [Aethina tumida]
harmonia	c46086.graph_c0	25.32	17.5	28.14	20.42	8.88	9.05	18.2183	0.0148209	-1.20162	down	--	--	--	--	PDGF/VEGF domain	hypothetical protein TcasGA2_TC007448 [Tribolium castaneum]
harmonia	c48865.graph_c0	474.35	424.18	527.12	279.36	175.98	317.87	366.477	9.2628e-05	-1.2037	down	--	--	--	--	Alcohol dehydrogenase transcription factor Myb/SANT-like	hypothetical protein B5V51_11838 [Heliothis virescens]
harmonia	c47509.graph_c0	257.17	138.58	200.73	109.94	100.23	108.27	152.487	6.30196e-05	-1.21347	down	--	--	--	--	--	--
harmonia	c50327.graph_c0	182.49	121.34	139	119.33	86.99	136.28	130.905	0.00107323	-1.21358	down	--	K00699|1.66983e-162|tca:656290|K00699 glucuronosyltransferase [EC:2.4.1.17] | (RefSeq) 2-hydroxyacylsphingosine 1-beta-galactosyltransferase-like	[GC]	--	UDP-glucoronosyl and UDP-glucosyl transferase;; Glycosyltransferase family 28 C-terminal domain	PREDICTED: 2-hydroxyacylsphingosine 1-beta-galactosyltransferase-like [Tribolium castaneum]
harmonia	c50558.graph_c1	361.98	239.98	215.46	123.26	115.42	165.72	203.637	1.52318e-05	-1.21462	down	Cellular Component: Golgi membrane (GO:0000139);; Molecular Function: sugar:proton symporter activity (GO:0005351);; Biological Process: carbohydrate transport (GO:0008643);; Biological Process: proton transport (GO:0015992);; Cellular Component: integral component of membrane (GO:0016021);;	--	[R]	General function prediction only	Myo-inositol oxygenase	PREDICTED: solute carrier family 35 member F6 [Nicrophorus vespilloides]
harmonia	c46724.graph_c1	43.66	40.37	53.35	24.77	24.37	24.34	35.1433	6.6339e-06	-1.22379	down	--	--	--	--	--	uncharacterized protein LOC108915584 [Anoplophora glabripennis]
harmonia	c49862.graph_c0	9.98	5.24	9.84	5.96	3.03	3.74	6.29833	0.033092	-1.22809	down	--	--	--	--	--	uncharacterized protein LOC108914412 [Anoplophora glabripennis]
harmonia	c46805.graph_c0	12.21	8.01	6	6.08	3.52	3.88	6.61667	0.0327599	-1.23612	down	--	K15259|2.1164e-18|tca:103313828|K15259 poly [ADP-ribose] polymerase 7/11/12/13 [EC:2.4.2.30] | (RefSeq) poly [ADP-ribose] polymerase 12	--	--	Poly(ADP-ribose) polymerase catalytic domain	PREDICTED: poly [ADP-ribose] polymerase 11-like [Agrilus planipennis]
harmonia	c51049.graph_c0	49.61	60.29	107.77	35.85	36.51	40.48	55.085	0.000485002	-1.23751	down	--	K01873|0|tca:103312221|K01873 valyl-tRNA synthetase [EC:6.1.1.9] | (RefSeq) valine--tRNA ligase	[J]	Translation, ribosomal structure and biogenesis	Chitin binding Peritrophin-A domain	valine--tRNA ligase-like [Anoplophora glabripennis]
harmonia	c49256.graph_c0	57.78	68.57	55.43	21.76	38.77	34.38	46.115	0.000567	-1.23823	down	--	K01206|5.29979e-123|tca:660163|K01206 alpha-L-fucosidase [EC:3.2.1.51] | (RefSeq) alpha-L-fucosidase-like	[G]	Carbohydrate transport and metabolism	Alpha-L-fucosidase	PREDICTED: LOW QUALITY PROTEIN: alpha-L-fucosidase [Aethina tumida]
harmonia	c43448.graph_c0	480.08	756.3	484.31	188.28	373.02	332.17	435.693	0.00109779	-1.24429	down	Biological Process: proteolysis (GO:0006508);; Molecular Function: cysteine-type peptidase activity (GO:0008234);;	--	[O]	Posttranslational modification, protein turnover, chaperones	Papain family cysteine protease;; Cathepsin propeptide inhibitor domain (I29)	cathepsin L precursor [Tribolium castaneum]
harmonia	c50537.graph_c0	16.91	15.96	19.51	10.11	8.58	7.79	13.1433	0.0276127	-1.24689	down	--	--	--	--	--	uncharacterized protein LOC111416137 [Onthophagus taurus]
harmonia	c51972.graph_c0	142.64	62	117.28	46.83	66.36	55.61	81.7867	0.00181395	-1.25489	down	Cellular Component: membrane (GO:0016020);;	K19283|9.6434e-155|tca:660300|K19283 prostatic aicd phosphatase [EC:3.1.3.2 3.1.3.5] | (RefSeq) venom acid phosphatase Acph-1	[I]	Lipid transport and metabolism	Histidine phosphatase superfamily (branch 2)	prostatic acid phosphatase-like isoform X2 [Anoplophora glabripennis]
harmonia	c48609.graph_c0	173.55	133.15	140.53	81.28	65.98	86.94	113.572	1.05623e-07	-1.25517	down	Molecular Function: catalytic activity (GO:0003824);;	--	[R]	General function prediction only	Fumarylacetoacetate (FAA) hydrolase family	fumarylacetoacetate hydrolase domain-containing protein 2-like [Anoplophora glabripennis]
harmonia	c48869.graph_c1	355.47	301.81	361.41	88.57	180.55	253.56	256.895	0.00196311	-1.25803	down	--	K12349|0|tca:657392|K12349 neutral ceramidase [EC:3.5.1.23] | (RefSeq) neutral ceramidase-like	[T]	Signal transduction mechanisms	Neutral/alkaline non-lysosomal ceramidase, N-terminal;; Neutral/alkaline non-lysosomal ceramidase, C-terminal	neutral ceramidase isoform X2 [Anoplophora glabripennis]
harmonia	c49532.graph_c0	159.15	139.48	115.16	85.82	72.33	71.09	107.172	1.62052e-07	-1.26034	down	--	K16779|5.16889e-155|tca:664287|K16779 Rab-3A-interacting protein | (RefSeq) guanine nucleotide exchange factor for Rab-3A	[U]	Intracellular trafficking, secretion, and vesicular transport	GDP/GTP exchange factor Sec2p	PREDICTED: guanine nucleotide exchange factor for Rab-3A [Tribolium castaneum]
harmonia	c46391.graph_c2	113	109.57	83.44	52.09	50.79	56.29	77.53	1.23836e-07	-1.26268	down	Molecular Function: magnesium ion binding (GO:0000287);; Molecular Function: isocitrate dehydrogenase (NADP+) activity (GO:0004450);; Biological Process: tricarboxylic acid cycle (GO:0006099);; Biological Process: isocitrate metabolic process (GO:0006102);; Molecular Function: NAD binding (GO:0051287);;	K00031|0|tca:659013|K00031 isocitrate dehydrogenase [EC:1.1.1.42] | (RefSeq) isocitrate dehydrogenase [NADP], mitochondrial	[C]	Energy production and conversion	Isocitrate/isopropylmalate dehydrogenase	isocitrate dehydrogenase [NADP], mitochondrial-like [Onthophagus taurus]
harmonia	c48739.graph_c0	699.73	550.9	575.08	316.26	301.94	329.76	462.278	1.16886e-09	-1.26725	down	Molecular Function: fatty-acyl-CoA binding (GO:0000062);; Molecular Function: acyl-CoA dehydrogenase activity (GO:0003995);; Cellular Component: mitochondrion (GO:0005739);; Molecular Function: electron carrier activity (GO:0009055);; Biological Process: fatty acid beta-oxidation using acyl-CoA dehydrogenase (GO:0033539);; Molecular Function: flavin adenine dinucleotide binding (GO:0050660);; Mol…	K00252|0|aag:AaeL_AAEL013642|K00252 glutaryl-CoA dehydrogenase [EC:1.3.8.6] | (RefSeq) AAEL013642-PA	[E]	Amino acid transport and metabolism	Acyl-CoA dehydrogenase, N-terminal domain;; Acyl-CoA dehydrogenase, C-terminal domain;; Acyl-CoA dehydrogenase, middle domain;; Acyl-CoA dehydrogenase, C-terminal domain	glutaryl-CoA dehydrogenase, mitochondrial [Pieris rapae]
harmonia	c52917.graph_c0	29.02	19.68	18.01	11.06	10.18	12.33	16.7133	2.58134e-06	-1.26928	down	Cellular Component: cytoskeleton (GO:0005856);; Biological Process: actin cytoskeleton organization (GO:0030036);;	--	--	--	Methyltransferase domain;; Methyltransferase domain;; Methyltransferase domain;; Methyltransferase domain;; Methyltransferase domain	uncharacterized protein LOC111511756 [Leptinotarsa decemlineata]
harmonia	c42628.graph_c0	247.84	248.05	285.39	88.03	137.54	168.79	195.94	3.42449e-05	-1.29576	down	--	--	--	--	--	--
harmonia	c48964.graph_c0	20.34	17.12	23.92	4.98	11.55	13.06	15.1617	0.00818868	-1.29682	down	--	K13880|1.77943e-158|tca:659577|K13880 bestrophin-3 | (RefSeq) bestrophin-3	[R]	General function prediction only	Bestrophin, RFP-TM, chloride channel	PREDICTED: bestrophin-2-like isoform X2 [Dendroctonus ponderosae]
harmonia	c46956.graph_c0	95.53	98.25	92.51	57.67	43.03	44.48	71.9117	1.08612e-07	-1.30272	down	--	--	--	--	--	PREDICTED: uncharacterized protein LOC107397784 [Tribolium castaneum]
harmonia	c48332.graph_c0	103.13	86.74	95.75	43.48	52.93	45.34	71.2283	3.98857e-07	-1.31029	down	--	--	--	--	--	--
harmonia	c48806.graph_c0	17.84	7.27	23.23	8.26	6.36	8.84	11.9667	0.0230729	-1.3108	down	--	K10718|6.62986e-27|dmo:Dmoj_GI17257|K10718 juvenile hormone-III synthase [EC:2.1.1.325] | (RefSeq) GI17257 gene product from transcript GI17257-RA	--	--	Methyltransferase domain;; Methyltransferase domain;; Methyltransferase domain;; Methyltransferase domain;; Methyltransferase domain;; ubiE/COQ5 methyltransferase family	PREDICTED: juvenile hormone acid O-methyltransferase [Drosophila arizonae]
harmonia	c52437.graph_c0	80.62	93.4	63.55	28.88	50.27	38.4	59.1867	5.48898e-05	-1.31128	down	--	K05605|1.43943e-153|tca:657314|K05605 3-hydroxyisobutyryl-CoA hydrolase [EC:3.1.2.4] | (RefSeq) 3-hydroxyisobutyryl-CoA hydrolase, mitochondrial	[I]	Lipid transport and metabolism	Mitochondrial carrier protein	PREDICTED: 3-hydroxyisobutyryl-CoA hydrolase, mitochondrial isoform X1 [Tribolium castaneum]
harmonia	c50852.graph_c0	34.99	15.87	25.36	12.21	10.69	18.52	19.6067	0.00173937	-1.31392	down	Molecular Function: magnesium ion binding (GO:0000287);; Molecular Function: isocitrate dehydrogenase (NADP+) activity (GO:0004450);; Biological Process: tricarboxylic acid cycle (GO:0006099);; Biological Process: isocitrate metabolic process (GO:0006102);; Molecular Function: NAD binding (GO:0051287);;	K00031|0|tca:661014|K00031 isocitrate dehydrogenase [EC:1.1.1.42] | (RefSeq) cytosolic isocitrate dehydrogenase [NADP]	[C]	Energy production and conversion	Mpv17 / PMP22 family	PREDICTED: cytosolic isocitrate dehydrogenase [NADP] [Tribolium castaneum]
harmonia	c46695.graph_c1	125.72	99.53	50.07	27.3	56.13	39.65	66.4	0.00085909	-1.31964	down	Biological Process: transport (GO:0006810);; Molecular Function: transmembrane transporter activity (GO:0022857);;	K14258|3.38913e-167|tca:655737|K14258 facilitated trehalose transporter | (RefSeq) facilitated trehalose transporter Tret1	[R]	General function prediction only	Sugar (and other) transporter;; Major Facilitator Superfamily	facilitated trehalose transporter Tret1-like isoform X3 [Anoplophora glabripennis]
harmonia	c52696.graph_c0	14.95	16.71	13.28	6.33	7.91	11.39	11.7617	0.000149435	-1.32197	down	--	--	[J]	Translation, ribosomal structure and biogenesis	--	uncharacterized protein LOC108914342 [Anoplophora glabripennis]
harmonia	c43371.graph_c0	17.84	10.64	12.49	4.91	7.04	7.88	10.1333	0.00194487	-1.32667	down	--	--	--	--	Immunoglobulin domain;; Immunoglobulin domain;; Immunoglobulin I-set domain;; Immunoglobulin V-set domain;; Immunoglobulin domain	PREDICTED: titin homolog [Dendroctonus ponderosae]
harmonia	c48065.graph_c0	9.27	4.81	15.68	5.03	2.88	6.42	7.34833	0.0278496	-1.32709	down	--	--	--	--	LEM domain;; Ankyrin repeats (many copies);; Ankyrin repeats (3 copies);; Ankyrin repeats (many copies);; Ankyrin repeat	ankyrin repeat and LEM domain-containing protein 1-like [Leptinotarsa decemlineata]
harmonia	c48552.graph_c0	1677.28	1491.08	1166.94	631.88	833.98	540.69	1056.98	3.09274e-05	-1.32833	down	--	--	--	--	Leucine rich repeat;; Leucine Rich repeats (2 copies);; Leucine Rich Repeat	leucine-rich transmembrane protein, putative [Ixodes scapularis]
harmonia	c52357.graph_c0	66.18	60.69	93.72	32.24	36.34	40.72	54.9817	9.95884e-07	-1.32873	down	Cellular Component: integral component of membrane (GO:0016021);; Molecular Function: transmembrane transporter activity (GO:0022857);; Biological Process: transmembrane transport (GO:0055085);;	--	[R]	General function prediction only	Cys/Met metabolism PLP-dependent enzyme;; Aminotransferase class I and II;; Aminotransferase class-V	organic cation transporter protein [Anoplophora glabripennis]
harmonia	c52809.graph_c0	4.12	4.63	5.01	2.17	1.39	2.62	3.32333	0.0151196	-1.33618	down	--	--	--	--	--	uncharacterized protein LOC111052968 [Nilaparvata lugens]
harmonia	c52855.graph_c0	6.34	6.3	9.16	3.76	3.14	3.83	5.42167	1.81726e-05	-1.33633	down	Molecular Function: motor activity (GO:0003774);; Cellular Component: myosin complex (GO:0016459);;	K16759|0|tca:660164|K16759 coiled-coil domain-containing protein 102A | (RefSeq) coiled-coil domain-containing protein 102A	--	--	BRICHOS domain	PREDICTED: coiled-coil domain-containing protein 102A isoform X3 [Tribolium castaneum]
harmonia	c47098.graph_c1	286.11	223.91	192.34	58.18	88.81	185.97	172.553	0.00851645	-1.33676	down	--	--	--	--	--	--
harmonia	c51081.graph_c0	10.34	9.18	3.59	4.37	2.56	3.4	5.57333	0.0411174	-1.34347	down	--	--	--	--	Corticotropin-releasing factor family	diuretic hormone 44 isoform X1 [Anoplophora glabripennis]
harmonia	c52221.graph_c0	62.3	26.63	48.87	22.36	30.43	27.87	36.41	0.00594233	-1.34768	down	--	--	[T]	Signal transduction mechanisms	Leucine rich repeat;; Leucine Rich repeats (2 copies);; Leucine Rich Repeat	PREDICTED: uncharacterized protein LOC108734625 [Agrilus planipennis]
harmonia	c52617.graph_c0	56.19	39.83	68.51	17.56	33.04	29.74	40.8117	0.000146765	-1.35484	down	--	--	[R]	General function prediction only	GMC oxidoreductase;; GMC oxidoreductase	glucose dehydrogenase [FAD, quinone] [Anoplophora glabripennis]
harmonia	c52033.graph_c0	121.94	80.83	103.54	65.42	35.93	47.17	75.805	3.05648e-06	-1.35643	down	Molecular Function: protein kinase activity (GO:0004672);; Molecular Function: ATP binding (GO:0005524);; Biological Process: protein phosphorylation (GO:0006468);;	K08814|1.56497e-162|tca:659518|K08814 tribbles homolog 1/2 | (RefSeq) tribbles homolog 2	[T]	Signal transduction mechanisms	Protein kinase domain;; Protein tyrosine kinase	PREDICTED: tribbles homolog 2 [Tribolium castaneum]
harmonia	c42035.graph_c0	24.84	15.28	30.05	14.18	10.43	8	17.13	0.00176307	-1.36013	down	--	K15141|4.0738e-52|tca:663394|K15141 mediator of RNA polymerase II transcription subunit 28 | (RefSeq) mediator of RNA polymerase II transcription subunit 28	--	--	--	mediator of RNA polymerase II transcription subunit 28 [Onthophagus taurus]
harmonia	c48399.graph_c1	20.69	19.7	23.51	6.68	13.08	10.57	15.705	0.000125313	-1.36532	down	Cellular Component: membrane (GO:0016020);;	K14209|4.43481e-165|tca:664514|K14209 solute carrier family 36 (proton-coupled amino acid transporter) | (RefSeq) proton-coupled amino acid transporter 4	[E]	Amino acid transport and metabolism	Transmembrane amino acid transporter protein	PREDICTED: proton-coupled amino acid transporter-like protein pathetic [Aethina tumida]
harmonia	c52912.graph_c0	99.45	123.83	140.22	47.77	62.01	65.4	89.78	1.8358e-07	-1.38118	down	Cellular Component: membrane (GO:0016020);;	K15377|2.30324e-162|tca:659907|K15377 solute carrier family 44 (choline transporter-like protein), member 2/4/5 | (RefSeq) CTL-like protein 2	[I]	Lipid transport and metabolism	Plasma-membrane choline transporter	PREDICTED: CTL-like protein 2 isoform X3 [Tribolium castaneum]
harmonia	c52425.graph_c0	34.52	23.45	45.34	17.7	13.69	16.78	25.2467	5.23662e-06	-1.38684	down	--	K05336|0|tca:663861|K05336 solute carrier family 6 (neurotransmitter transporter), invertebrate | (RefSeq) uncharacterized LOC663861	[T]	Signal transduction mechanisms	Sodium:neurotransmitter symporter family	uncharacterized protein LOC108910402 [Anoplophora glabripennis]
harmonia	c50537.graph_c2	45.37	37.42	34.36	15.61	20.62	19	28.73	1.9961e-06	-1.38692	down	--	--	[I]	Lipid transport and metabolism	AMP-binding enzyme	PREDICTED: 4-coumarate--CoA ligase 1 [Tribolium castaneum]
harmonia	c51287.graph_c0	28.89	17.18	24.85	14.75	7.62	11.04	17.3883	0.00031917	-1.38962	down	--	--	[R]	General function prediction only	Seven in absentia protein family	PREDICTED: uncharacterized protein LOC663065 isoform X2 [Tribolium castaneum]
harmonia	c46029.graph_c0	35.1	49.47	47.31	25.4	13.24	30.13	33.4417	0.000111306	-1.39971	down	--	--	--	--	--	PREDICTED: uncharacterized protein LOC105663206 isoform X2 [Megachile rotundata]
harmonia	c42955.graph_c0	62.71	104.39	56.57	24.84	49.94	27.05	54.25	0.00237027	-1.40285	down	--	--	--	--	--	--
harmonia	c46949.graph_c0	54.52	55.17	59.51	16.38	31.68	24.56	40.3033	1.93479e-05	-1.41534	down	Molecular Function: hydrolase activity, hydrolyzing O-glycosyl compounds (GO:0004553);; Biological Process: carbohydrate metabolic process (GO:0005975);;	K01189|2.50141e-128|tca:662197|K01189 alpha-galactosidase [EC:3.2.1.22] | (RefSeq) alpha-N-acetylgalactosaminidase	[G]	Carbohydrate transport and metabolism	Alpha galactosidase A C-terminal beta sandwich domain	PREDICTED: alpha-N-acetylgalactosaminidase [Tribolium castaneum]
harmonia	c51352.graph_c1	14.92	7.91	12.88	4.97	5.87	4.51	8.51	1.15411e-05	-1.41605	down	--	K21032|3.15909e-156|tca:662815|K21032 beta-1,4-glucuronyltransferase 1 [EC:2.4.1.-] | (RefSeq) beta-1,4-glucuronyltransferase 1	[G]	Carbohydrate transport and metabolism	Glycosyl-transferase for dystroglycan	PREDICTED: beta-1,4-glucuronyltransferase 1 [Tribolium castaneum]
harmonia	c48608.graph_c0	60.58	49.61	43.82	20.88	18.82	31.84	37.5917	1.2945e-06	-1.41664	down	--	K01052|1.16825e-82|tca:103313247|K01052 lysosomal acid lipase/cholesteryl ester hydrolase [EC:3.1.1.13] | (RefSeq) lipase member J	[I]	Lipid transport and metabolism	alpha/beta hydrolase fold;; Serine aminopeptidase, S33;; Partial alpha/beta-hydrolase lipase region	PREDICTED: lipase member J [Tribolium castaneum]
harmonia	c49627.graph_c0	8.27	6.43	19.37	4.46	4.61	6.21	8.225	0.012846	-1.42174	down	--	--	--	--	--	--
harmonia	c47754.graph_c0	87.86	51.21	62.41	33.18	33.09	25.07	48.8033	1.22414e-06	-1.42455	down	--	--	[S]	Function unknown	PDZ domain (Also known as DHR or GLGF)	PREDICTED: disks large 1 tumor suppressor protein-like isoform X2 [Aethina tumida]
harmonia	c48210.graph_c0	199.55	102.62	155.28	54.89	68.68	84.55	110.928	3.89782e-06	-1.42768	down	Molecular Function: homogentisate 1,2-dioxygenase activity (GO:0004411);; Biological Process: L-phenylalanine catabolic process (GO:0006559);; Biological Process: tyrosine metabolic process (GO:0006570);; Biological Process: oxidation-reduction process (GO:0055114);;	K00451|1.2988e-125|tca:662314|K00451 homogentisate 1,2-dioxygenase [EC:1.13.11.5] | (RefSeq) homogentisate 1,2-dioxygenase	[E]	Amino acid transport and metabolism	homogentisate 1,2-dioxygenase	hypothetical protein AMK59_7821 [Oryctes borbonicus]
harmonia	c48338.graph_c0	41.63	42.77	39.96	16.79	19.99	20.85	30.3317	1.27688e-09	-1.4421	down	--	K08869|0|tca:664206|K08869 aarF domain-containing kinase | (RefSeq) aarF domain-containing protein kinase 4	[R]	General function prediction only	ABC1 family	PREDICTED: atypical kinase COQ8B, mitochondrial [Aethina tumida]
harmonia	c46869.graph_c0	123.81	89.85	96.28	36.27	58.12	45.33	74.9433	4.20733e-07	-1.44278	down	--	--	--	--	Leucine rich repeat;; Leucine rich repeats (6 copies);; Leucine Rich repeats (2 copies)	PREDICTED: leucine-rich repeat-containing protein 15-like [Branchiostoma belcheri]
harmonia	c48942.graph_c1	252.89	301.62	277.69	104.84	143.1	131.91	202.008	2.26679e-09	-1.44537	down	Molecular Function: phosphoglycerate dehydrogenase activity (GO:0004617);; Biological Process: L-serine biosynthetic process (GO:0006564);; Molecular Function: NAD binding (GO:0051287);; Biological Process: oxidation-reduction process (GO:0055114);;	K00058|2.63455e-172|tca:663218|K00058 D-3-phosphoglycerate dehydrogenase [EC:1.1.1.95] | (RefSeq) D-3-phosphoglycerate dehydrogenase	[E]	Amino acid transport and metabolism	D-isomer specific 2-hydroxyacid dehydrogenase, NAD binding domain;; D-isomer specific 2-hydroxyacid dehydrogenase, catalytic domain;; Acetohydroxy acid isomeroreductase, NADPH-binding domain;; NAD binding domain of 6-phosphogluconate dehydrogenase	PREDICTED: D-3-phosphoglycerate dehydrogenase [Aethina tumida]
harmonia	c49794.graph_c0	149.5	81.56	88.15	52.28	38.66	49.65	76.6333	4.28615e-07	-1.44577	down	--	--	[T]	Signal transduction mechanisms	CD36 family	PREDICTED: protein croquemort isoform X2 [Tribolium castaneum]
harmonia	c46955.graph_c0	302.46	318.61	193.24	76.57	135.85	127.25	192.33	1.66669e-06	-1.44754	down	--	--	[R]	General function prediction only	Zinc finger, C2H2 type;; Zinc-finger double domain;; C2H2-type zinc finger;; Zinc-finger of C2H2 type;; Zinc-finger double-stranded RNA-binding;; C2H2-type zinc finger	PREDICTED: zinc finger protein 354A-like [Tribolium castaneum]
harmonia	c53029.graph_c1	8.93	6.07	8.55	5.77	3.9	3.99	6.20167	7.44949e-07	-1.44822	down	--	K18669|0|tca:661419|K18669 dual specificity tyrosine-phosphorylation-regulated kinase 2/3/4 [EC:2.7.12.1] | (RefSeq) dual specificity tyrosine-phosphorylation-regulated kinase 2	[R]	General function prediction only	Protein kinase domain;; Protein tyrosine kinase	dual specificity tyrosine-phosphorylation-regulated kinase 4 isoform X1 [Anoplophora glabripennis]
harmonia	c48766.graph_c0	31.16	33.13	38.97	15.19	14.71	17.32	25.08	3.33661e-09	-1.4489	down	--	--	[R]	General function prediction only	Leucine rich repeat;; Leucine Rich repeats (2 copies);; Leucine rich repeats (6 copies);; Leucine Rich Repeat;; Leucine-rich repeat;; Leucine Rich repeat	slit homolog 1 protein [Anoplophora glabripennis]
harmonia	c43074.graph_c0	40.4	64.85	31.61	11.03	25.55	22.99	32.7383	0.00333481	-1.46185	down	--	--	--	--	Thaumatin family	pathogenesis-related protein 5-like [Anoplophora glabripennis]
harmonia	c43220.graph_c0	8.3	4.79	7.58	3.97	1.86	2.97	4.91167	0.0211711	-1.46412	down	--	K10718|3.07861e-20|tca:662961|K10718 juvenile hormone-III synthase [EC:2.1.1.325] | (RefSeq) Tcjhamt, jhamt; juvenile hormone acid O-methyltransferase	--	--	Methyltransferase domain;; Methyltransferase domain;; Methyltransferase domain	juvenile hormone acid O-methyltransferase [Epicauta chinensis]
harmonia	c43242.graph_c0	140.33	123.98	123.84	32.86	51.2	87.16	93.2283	4.45082e-05	-1.47584	down	--	--	--	--	Glycosyl hydrolases family 16	PREDICTED: beta-1,3-glucan-binding protein-like [Aethina tumida]
harmonia	c50506.graph_c0	155.03	87.74	174.06	68.34	37.25	79.43	100.308	4.30133e-05	-1.47668	down	--	K06515|1.11391e-119|tca:658554|K06515 solute carrier family 44 (choline transporter-like protein), member 1 | (RefSeq) choline transporter-like protein 1	[I]	Lipid transport and metabolism	Plasma-membrane choline transporter	PREDICTED: choline transporter-like protein 1 [Tribolium castaneum]
harmonia	c46958.graph_c0	252.87	178.05	231.38	74.57	117.27	98.36	158.75	8.60149e-08	-1.48611	down	--	K00965|2.08187e-156|mde:101890446|K00965 UDPglucose--hexose-1-phosphate uridylyltransferase [EC:2.7.7.12] | (RefSeq) probable galactose-1-phosphate uridylyltransferase	[C]	Energy production and conversion	Galactose-1-phosphate uridyl transferase, N-terminal domain;; Galactose-1-phosphate uridyl transferase, C-terminal domain	probable galactose-1-phosphate uridylyltransferase [Anoplophora glabripennis]
harmonia	c41741.graph_c0	11.57	11.89	10.17	4.97	3.38	6.22	8.03333	0.000674943	-1.48989	down	--	--	--	--	Septum formation topological specificity factor MinE	--
harmonia	c48028.graph_c0	62.91	64.21	73.34	30.51	31.77	27.27	48.335	1.6116e-10	-1.49299	down	--	--	[R]	General function prediction only	Leucine rich repeat;; Leucine Rich repeats (2 copies)	leucine-rich repeat-containing protein 58 isoform X1 [Anoplophora glabripennis]
harmonia	c47299.graph_c2	94.34	174.77	122.84	272.53	441.69	287.88	232.342	0.0274695	1.00151	up	--	--	--	--	Lipase	PREDICTED: phospholipase A1 2 [Tribolium castaneum]
harmonia	c39122.graph_c0	212.94	144.5	121.37	86.04	51.02	70.45	114.387	1.26569e-06	-1.50747	down	--	--	--	--	--	--
harmonia	c50449.graph_c2	47.97	21.91	25.98	14	14.1	13.26	22.87	2.00334e-06	-1.5101	down	--	--	[S]	Function unknown	Ubiquitin-2 like Rad60 SUMO-like	PREDICTED: ubiquitin-like protein 3 [Aethina tumida]
harmonia	c48455.graph_c0	97.3	96.24	205.27	42.92	56.81	76.42	95.8267	0.00012899	-1.51238	down	Molecular Function: catalytic activity (GO:0003824);;	K01758|4.58309e-98|tca:661175|K01758 cystathionine gamma-lyase [EC:4.4.1.1] | (RefSeq) cystathionine gamma-lyase	[E]	Amino acid transport and metabolism	Cys/Met metabolism PLP-dependent enzyme;; Aminotransferase class I and II	PREDICTED: cystathionine gamma-lyase-like [Agrilus planipennis]
harmonia	c52042.graph_c0	31.31	23.22	23.75	8.49	6.4	11.56	17.455	0.00123005	-1.51265	down	--	--	--	--	--	--
harmonia	c50169.graph_c0	105.35	165.43	144.79	47.76	57.3	76.22	99.475	1.8358e-07	-1.5154	down	--	--	[R]	General function prediction only	Leucine rich repeat;; Leucine Rich repeats (2 copies);; Leucine rich repeats (6 copies);; Immunoglobulin domain;; Immunoglobulin domain;; Immunoglobulin I-set domain;; Immunoglobulin domain;; Leucine Rich Repeat	leucine-rich repeat-containing protein 24-like [Anoplophora glabripennis]
harmonia	c32892.graph_c0	139.65	203.25	219.64	54.77	79.7	103.75	133.46	0.00346047	-1.51688	down	Molecular Function: hydrolase activity (GO:0016787);;	K01365|1.14498e-11|tca:659502|K01365 cathepsin L [EC:3.4.22.15] | (RefSeq) GLEAN_11000; cathepsin L precursor	[O]	Posttranslational modification, protein turnover, chaperones	Cathepsin propeptide inhibitor domain (I29)	crustapain-like [Leptinotarsa decemlineata]
harmonia	c48141.graph_c0	1006.61	580.82	656.47	206.1	318.28	428.55	532.805	3.59872e-06	-1.52191	down	Molecular Function: hydrolase activity (GO:0016787);;	--	[G]	Carbohydrate transport and metabolism	Glycosyl hydrolases family 31	PREDICTED: uncharacterized family 31 glucosidase KIAA1161 [Tribolium castaneum]
harmonia	c46767.graph_c0	103.1	37.95	43.74	17.38	23.02	35.56	43.4583	0.00154777	-1.52923	down	Cellular Component: mitochondrion (GO:0005739);; Molecular Function: 3-oxoacid CoA-transferase activity (GO:0008260);; Biological Process: ketone body catabolic process (GO:0046952);;	K01027|4.53637e-101|tca:657047|K01027 3-oxoacid CoA-transferase [EC:2.8.3.5] | (RefSeq) succinyl-CoA:3-ketoacid coenzyme A transferase 1, mitochondrial	[C]	Energy production and conversion	Coenzyme A transferase	succinyl-CoA:3-ketoacid coenzyme A transferase 1, mitochondrial [Anoplophora glabripennis]
harmonia	c46079.graph_c0	138.38	141.32	74.02	31.51	58.82	68.06	85.3517	1.16355e-07	-1.53053	down	Molecular Function: lyase activity (GO:0016829);; Molecular Function: pyridoxal phosphate binding (GO:0030170);;	K01758|1.15647e-52|aga:AgaP_AGAP011172|K01758 cystathionine gamma-lyase [EC:4.4.1.1] | (RefSeq) AGAP011172-PA	[E]	Amino acid transport and metabolism	Cys/Met metabolism PLP-dependent enzyme	hypothetical protein D910_03690 [Dendroctonus ponderosae]
harmonia	c40475.graph_c0	71.08	82.79	82.92	28.17	32.97	39.76	56.2817	1.03831e-09	-1.547	down	Biological Process: lipid metabolic process (GO:0006629);; Cellular Component: membrane (GO:0016020);; Molecular Function: transferase activity, transferring acyl groups (GO:0016746);;	K13509|1.86539e-94|tca:656882|K13509 lysophosphatidate acyltransferase [EC:2.3.1.51] | (RefSeq) 1-acyl-sn-glycerol-3-phosphate acyltransferase alpha	[I]	Lipid transport and metabolism	Acyltransferase	PREDICTED: 1-acyl-sn-glycerol-3-phosphate acyltransferase alpha [Tribolium castaneum]
harmonia	c46287.graph_c2	2180.06	1873.55	1594.1	677.54	962.48	735.03	1337.13	7.51292e-10	-1.54888	down	--	--	--	--	Chitin binding Peritrophin-A domain	chitin-binding protein [Holotrichia oblita]
harmonia	c51381.graph_c0	24.03	21.67	27.91	9.79	15.05	12.98	18.5717	1.22414e-06	-1.55408	down	Cellular Component: integral component of membrane (GO:0016021);;	K15377|1.97828e-38|tca:659907|K15377 solute carrier family 44 (choline transporter-like protein), member 2/4/5 | (RefSeq) CTL-like protein 2	[I]	Lipid transport and metabolism	--	PREDICTED: CTL-like protein 2 isoform X3 [Tribolium castaneum]
harmonia	c52945.graph_c2	53.97	18.6	22.64	12.53	9.38	17.27	22.3983	0.000306116	-1.55609	down	Cellular Component: mitochondrion (GO:0005739);; Molecular Function: 3-oxoacid CoA-transferase activity (GO:0008260);; Biological Process: ketone body catabolic process (GO:0046952);;	K01027|9.54172e-127|tca:657047|K01027 3-oxoacid CoA-transferase [EC:2.8.3.5] | (RefSeq) succinyl-CoA:3-ketoacid coenzyme A transferase 1, mitochondrial	[C]	Energy production and conversion	BEN domain	hypothetical protein YQE_01630, partial [Dendroctonus ponderosae]
harmonia	c41809.graph_c1	643.64	628.8	636.13	191.4	280.31	328.8	451.513	1.66427e-09	-1.56052	down	--	K10718|3.39029e-12|dmo:Dmoj_GI17257|K10718 juvenile hormone-III synthase [EC:2.1.1.325] | (RefSeq) GI17257 gene product from transcript GI17257-RA	--	--	Methyltransferase domain;; Methyltransferase domain;; Methyltransferase domain	PREDICTED: juvenile hormone acid O-methyltransferase-like [Agrilus planipennis]
harmonia	c48803.graph_c0	10.91	6.57	11.42	3.58	4.53	3.73	6.79	1.02786e-05	-1.56516	down	--	K18808|1.36187e-148|tca:662131|K18808 toll-like receptor 13 | (RefSeq) toll-like receptor 2	[T]	Signal transduction mechanisms	TIR domain;; TIR domain	toll-like receptor 13 [Anoplophora glabripennis]
harmonia	c52538.graph_c0	426.03	1041.9	546.87	181.82	265.19	327.81	464.937	0.038056	-1.57994	down	--	K00665|0|tca:103314884|K00665 fatty acid synthase, animal type [EC:2.3.1.85] | (RefSeq) fatty acid synthase	[I]	Lipid transport and metabolism	Beta-ketoacyl synthase, N-terminal domain;; Beta-ketoacyl synthase, C-terminal domain;; Acyl transferase domain;; Ketoacyl-synthetase C-terminal extension;; Thiolase, N-terminal domain	PREDICTED: fatty acid synthase [Tribolium castaneum]
harmonia	c52839.graph_c1	58.33	58.82	117.78	21.36	26.99	39.46	53.79	9.08003e-06	-1.58226	down	--	--	--	--	--	--
harmonia	c46009.graph_c0	885.19	585.41	1047.49	393.83	390.33	235.26	589.585	3.70902e-07	-1.59159	down	--	--	[R]	General function prediction only	Leucine rich repeat;; Leucine Rich repeats (2 copies);; Leucine-rich repeat;; Leucine rich repeats (6 copies);; Leucine Rich Repeat	insulin-like growth factor-binding protein complex acid labile subunit [Athalia rosae]
harmonia	c48711.graph_c0	40.93	20.02	29.02	11.79	12.62	11.69	21.0117	8.07864e-07	-1.59699	down	Molecular Function: transcription factor activity, sequence-specific DNA binding (GO:0003700);; Biological Process: regulation of transcription, DNA-templated (GO:0006355);; Molecular Function: sequence-specific DNA binding (GO:0043565);;	K09405|1.04884e-113|tca:663700|K09405 forkhead box protein L | (RefSeq) forkhead box protein L2	[K]	Transcription	Forkhead domain	PREDICTED: forkhead box protein L2 isoform X1 [Tribolium castaneum]
harmonia	c48950.graph_c0	157.5	108.86	156.61	51.37	60.49	70.59	100.903	3.68267e-08	-1.59987	down	Molecular Function: signal transducer activity (GO:0004871);; Biological Process: signal transduction (GO:0007165);;	--	[R]	General function prediction only	Poly(ADP-ribose) polymerase catalytic domain	PREDICTED: orexin receptor type 2 isoform X2 [Tribolium castaneum]
harmonia	c51935.graph_c1	184.2	187.08	242.36	59.64	70.03	96.5	139.968	1.1264e-07	-1.61957	down	--	--	--	--	--	--
harmonia	c48728.graph_c0	913.26	625.62	919.13	412.44	318.78	350.82	590.008	5.31307e-10	-1.63653	down	Molecular Function: zinc ion binding (GO:0008270);; Molecular Function: oxidoreductase activity (GO:0016491);; Biological Process: oxidation-reduction process (GO:0055114);;	K00008|4.78614e-130|tca:661091|K00008 L-iditol 2-dehydrogenase [EC:1.1.1.14] | (RefSeq) sorbitol dehydrogenase	[Q]	Secondary metabolites biosynthesis, transport and catabolism	Zinc-binding dehydrogenase;; Glucose dehydrogenase C-terminus	PREDICTED: sorbitol dehydrogenase [Tribolium castaneum]
harmonia	c52040.graph_c0	404.96	377.37	646.83	100.34	222.46	234.13	331.015	8.21135e-06	-1.6413	down	--	--	[R]	General function prediction only	GMC oxidoreductase;; GMC oxidoreductase	PREDICTED: LOW QUALITY PROTEIN: glucose dehydrogenase [FAD, quinone] [Tribolium castaneum]
harmonia	c51853.graph_c0	73.91	63.43	73.98	38.45	24.34	22.17	49.38	1.25312e-09	-1.64233	down	--	--	[S]	Function unknown	Cysteine-rich secretory protein family	PREDICTED: uncharacterized protein LOC655834 isoform X5 [Tribolium castaneum]
harmonia	c50734.graph_c0	2250.03	1374.54	2336.78	681.13	591.06	1064.33	1382.98	2.0985e-08	-1.65351	down	Molecular Function: formate-tetrahydrofolate ligase activity (GO:0004329);; Molecular Function: methylenetetrahydrofolate dehydrogenase (NADP+) activity (GO:0004488);; Molecular Function: ATP binding (GO:0005524);; Biological Process: folic acid-containing compound biosynthetic process (GO:0009396);; Biological Process: oxidation-reduction process (GO:0055114);;	K00288|0|tca:656820|K00288 methylenetetrahydrofolate dehydrogenase (NADP+) / methenyltetrahydrofolate cyclohydrolase / formyltetrahydrofolate synthetase [EC:1.5.1.5 3.5.4.9 6.3.4.3] | (RefSeq) C-1-tetrahydrofolate synthase, cytoplasmic	[H]	Coenzyme transport and metabolism	Formate--tetrahydrofolate ligase;; Tetrahydrofolate dehydrogenase/cyclohydrolase, NAD(P)-binding domain;; Tetrahydrofolate dehydrogenase/cyclohydrolase, catalytic domain	C-1-tetrahydrofolate synthase, cytoplasmic [Onthophagus taurus]
harmonia	c44942.graph_c0	53.12	66.94	58.3	17.07	17.18	35.56	41.3617	8.19638e-07	-1.65479	down	Molecular Function: binding (GO:0005488);; Molecular Function: hydrolase activity (GO:0016787);;	K19970|0|tca:661310|K19970 5'-nucleotidase [EC:3.1.3.5] | (RefSeq) uncharacterized LOC661310	[F]	Nucleotide transport and metabolism	5'-nucleotidase, C-terminal domain;; Calcineurin-like phosphoesterase	apyrase [Anoplophora glabripennis]
harmonia	c49751.graph_c1	199.04	325.66	221.45	47.25	111.13	102.36	167.815	3.11703e-07	-1.80481	down	Cellular Component: extracellular region (GO:0005576);; Cellular Component: membrane (GO:0016020);; Molecular Function: carboxylic ester hydrolase activity (GO:0052689);;	K19404|5.62933e-143|tca:663002|K19404 phosphatidic acid-selective&#160;phospholipase A1 [EC:3.1.1.-] | (RefSeq) lipase member H-A	--	--	Lipase	PREDICTED: lipase member H-A [Tribolium castaneum]
harmonia	c45398.graph_c0	119.49	145.04	151.95	57.94	64.7	35.11	95.705	2.0985e-08	-1.70794	down	Biological Process: proteolysis (GO:0006508);; Molecular Function: metalloexopeptidase activity (GO:0008235);; Molecular Function: dipeptidyl-peptidase activity (GO:0008239);; Cellular Component: integral component of membrane (GO:0016021);; Molecular Function: dipeptidase activity (GO:0016805);; Cellular Component: anchored component of membrane (GO:0031225);; Molecular Function: metal ion bindi…	K01273|0|tca:663439|K01273 membrane dipeptidase [EC:3.4.13.19] | (RefSeq) dipeptidase 1	[O]	Posttranslational modification, protein turnover, chaperones	Membrane dipeptidase (Peptidase family M19)	PREDICTED: dipeptidase 1 [Tribolium castaneum]
harmonia	c52301.graph_c0	61.58	85.46	74.18	21.33	31.03	32.78	51.06	1.46002e-10	-1.72348	down	--	--	[O]	Posttranslational modification, protein turnover, chaperones	Scaffold protein Nfu/NifU N terminal;; NifU-like domain	PREDICTED: NFU1 iron-sulfur cluster scaffold homolog, mitochondrial isoform X1 [Tribolium castaneum]
harmonia	c51595.graph_c2	17.8	12.57	16.8	8.18	6.68	6.12	11.3583	2.06137e-08	-1.73348	down	--	--	[R]	General function prediction only	Carboxylesterase family	juvenile hormone esterase isoform A [Harmonia axyridis]
harmonia	c48308.graph_c0	177.94	145.81	159.34	23.87	69.73	46.11	103.8	5.11803e-06	-1.75719	down	--	--	[PT]	--	SMP-30/Gluconolaconase/LRE-like region	regucalcin-like isoform X2 [Anoplophora glabripennis]
harmonia	c48574.graph_c0	156.2	52.07	63.5	29.24	29.66	29.75	60.07	3.78335e-06	-1.77199	down	Molecular Function: tryptophan 2,3-dioxygenase activity (GO:0004833);; Biological Process: ommochrome biosynthetic process (GO:0006727);; Biological Process: tryptophan catabolic process to kynurenine (GO:0019441);; Biological Process: tryptophan catabolic process to acetyl-CoA (GO:0019442);; Molecular Function: heme binding (GO:0020037);; Molecular Function: metal ion binding (GO:0046872);; Biol…	K00453|5.88864e-111|tca:654844|K00453 tryptophan 2,3-dioxygenase [EC:1.13.11.11] | (RefSeq) V, TDO, TO, TRPO, Tcv; tryptophan oxygenase	[E]	Amino acid transport and metabolism	Tryptophan 2,3-dioxygenase	tryptophan 2,3-dioxygenase [Anoplophora glabripennis]
harmonia	c46338.graph_c0	72.1	60.82	65.58	21.39	21.98	27.2	44.845	6.9945e-14	-1.79899	down	--	--	[R]	General function prediction only	Carboxylesterase family;; alpha/beta hydrolase fold	juvenile hormone esterase isoform A [Harmonia axyridis]
harmonia	c50925.graph_c3	8.16	5.35	5.18	3.3	4.24	2.55	4.79667	0.0143738	-1.85496	down	--	--	[R]	General function prediction only	Reverse transcriptase (RNA-dependent DNA polymerase)	PREDICTED: RNA-directed DNA polymerase from mobile element jockey-like isoform X1 [Amyelois transitella]
harmonia	c47013.graph_c0	91.47	99.94	102.96	32.19	34.44	34.3	65.8833	3.52408e-18	-1.85748	down	Molecular Function: transferase activity, transferring glycosyl groups (GO:0016757);;	K00699|1.02448e-137|tca:664474|K00699 glucuronosyltransferase [EC:2.4.1.17] | (RefSeq) UDP-glucuronosyltransferase 2B20	[GC]	--	UDP-glucoronosyl and UDP-glucosyl transferase;; Glycosyltransferase family 28 C-terminal domain	UDP-glucuronosyltransferase 2B19 isoform X1 [Anoplophora glabripennis]
harmonia	c52347.graph_c0	512.18	477.45	383.82	140.98	177.91	147.05	306.565	4.72075e-14	-1.85764	down	--	--	--	--	Chitin binding Peritrophin-A domain	uncharacterized protein LOC106662120 [Cimex lectularius]
harmonia	c46362.graph_c0	251.62	189.24	208.74	72.86	69.18	85.81	146.242	1.72677e-19	-1.86827	down	Molecular Function: peptidase activity (GO:0008233);;	K01312|5.81242e-35|aga:AgaP_AGAP008293|K01312 trypsin [EC:3.4.21.4] | (RefSeq) TRY7_ANOGA; AGAP008293-PA	[E]	Amino acid transport and metabolism	Trypsin	PREDICTED: trypsin-1-like [Agrilus planipennis]
harmonia	c48730.graph_c0	28.1	18.8	27.72	10.05	7.71	6.71	16.515	5.99292e-09	-1.88287	down	--	--	--	--	--	uncharacterized protein LOC108906642 [Anoplophora glabripennis]
harmonia	c50749.graph_c1	120.25	189.22	108.86	23.44	54.76	52.34	91.4783	3.98842e-07	-1.89581	down	Molecular Function: carboxypeptidase activity (GO:0004180);;	K09645|6.61464e-173|tca:657714|K09645 vitellogenic carboxypeptidase-like protein [EC:3.4.16.-] | (RefSeq) venom serine carboxypeptidase	[OE]	--	Serine carboxypeptidase	PREDICTED: venom serine carboxypeptidase [Tribolium castaneum]
harmonia	c47292.graph_c0	14.23	17.97	16.01	3.66	6.01	6.43	10.7183	4.95542e-07	-1.89987	down	--	--	--	--	Integral peroxisomal membrane peroxin	PREDICTED: multiple C2 and transmembrane domain-containing protein 1 [Nicrophorus vespilloides]
harmonia	c47294.graph_c0	3194.98	2325.8	3784.08	584.93	1169.77	1185.99	2040.93	9.43151e-10	-1.93578	down	Molecular Function: alcohol dehydrogenase (NAD) activity (GO:0004022);; Biological Process: oxidation-reduction process (GO:0055114);;	K00069|1.00161e-117|tca:100142328|K00069 15-hydroxyprostaglandin dehydrogenase (NAD) [EC:1.1.1.141] | (RefSeq) 15-hydroxyprostaglandin dehydrogenase [NAD(+)]	[IR]	--	short chain dehydrogenase;; Enoyl-(Acyl carrier protein) reductase;; KR domain	PREDICTED: 15-hydroxyprostaglandin dehydrogenase [NAD(+)] [Tribolium castaneum]
harmonia	c48536.graph_c0	94.32	72.72	89.95	37.76	19.73	24.56	56.5067	1.79536e-12	-1.94404	down	--	K15001|8.58749e-100|tca:661974|K15001 cytochrome P450 family 4 [EC:1.14.-.-] | (RefSeq) P157; uncharacterized LOC661974	[E]	Amino acid transport and metabolism	Trypsin;; Serine protease gd N-terminus;; Domain of unknown function (DUF1986)	Serine protease gd-like protein [Tribolium castaneum]
harmonia	c38888.graph_c0	15.29	20.61	15.82	2.63	6.99	4.4	10.9567	0.00924899	-1.96984	down	--	--	--	--	--	--
harmonia	c49351.graph_c1	244.84	402.66	393.12	55.43	97.04	166.37	226.577	3.11703e-07	-1.98963	down	Molecular Function: peptidase activity (GO:0008233);;	K01365|5.19213e-67|tca:659502|K01365 cathepsin L [EC:3.4.22.15] | (RefSeq) GLEAN_11000; cathepsin L precursor	[O]	Posttranslational modification, protein turnover, chaperones	Papain family cysteine protease	PREDICTED: cathepsin L1-like [Aethina tumida]
harmonia	c52105.graph_c0	120.11	104.02	160.22	31.2	40.47	36.14	82.0267	2.96638e-16	-2.01719	down	--	--	--	--	--	golgin subfamily A member 1 isoform X2 [Anoplophora glabripennis]
harmonia	c50683.graph_c0	21.73	14.26	14.9	6.95	3.82	3.28	10.8233	3.10732e-08	-2.11466	down	--	K04579|8.27247e-75|tca:657245|K04579 corticotropin releasing hormone receptor 2 | (RefSeq) corticotropin-releasing factor receptor 2	[T]	Signal transduction mechanisms	7 transmembrane receptor (Secretin family)	calcitonin gene-related peptide type 1 receptor-like isoform X2 [Anoplophora glabripennis]
harmonia	c43568.graph_c0	21.97	32.72	28.7	8.75	3.96	10.31	17.735	4.50488e-08	-2.12169	down	--	--	--	--	Putative cyclase	PREDICTED: kynurenine formamidase [Tribolium castaneum]
harmonia	c46875.graph_c0	23.96	23.52	28.28	6.46	6.47	7.76	16.075	2.84878e-17	-2.16748	down	--	--	[R]	General function prediction only	Carboxylesterase family	venom carboxylesterase-6-like [Anoplophora glabripennis]
harmonia	c51271.graph_c2	265.52	144.78	224.84	35.91	47.34	66.98	130.895	2.12605e-12	-2.17234	down	Molecular Function: catalytic activity (GO:0003824);; Biological Process: nucleic acid metabolic process (GO:0090304);;	--	[R]	General function prediction only	Transcription activator MBF2	PREDICTED: uncharacterized protein LOC106711071 [Papilio machaon]
harmonia	c43088.graph_c0	955.53	1043.25	916.88	141.21	271.27	362.99	615.188	8.66251e-12	-2.17891	down	Molecular Function: cysteine-type endopeptidase activity (GO:0004197);; Cellular Component: extracellular space (GO:0005615);; Cellular Component: lysosome (GO:0005764);; Biological Process: proteolysis involved in cellular protein catabolic process (GO:0051603);;	K01365|7.80856e-54|tca:658974|K01365 cathepsin L [EC:3.4.22.15] | (RefSeq) cathepsin L-like proteinase	[O]	Posttranslational modification, protein turnover, chaperones	Papain family cysteine protease	cathepsin L-like proteinase precursor [Tribolium castaneum]
harmonia	c49847.graph_c0	14.63	23.67	20.83	7.07	3.89	1.04	11.855	0.0257631	-2.18296	down	Molecular Function: binding (GO:0005488);; Molecular Function: oxidoreductase activity (GO:0016491);;	K15003|4.97049e-132|tca:664295|K15003 cytochrome P450 family 9 [EC:1.14.-.-] | (RefSeq) CYP9Z4, GLEAN_06444; cytochrome P450 9Z4	[Q]	Secondary metabolites biosynthesis, transport and catabolism	Cytochrome P450	cytochrome P450 CYP9Z401 [Cryptolaemus montrouzieri]
harmonia	c50151.graph_c1	94.47	35.04	104.7	17.7	25.68	7.9	47.5817	0.0260641	-2.18982	down	--	--	[I]	Lipid transport and metabolism	AMP-binding enzyme;; AMP-binding enzyme C-terminal domain	PREDICTED: 4-coumarate--CoA ligase 1-like isoform X2 [Aethina tumida]
harmonia	c48433.graph_c2	492.09	719.2	335.52	211.29	19.85	15.14	298.848	0.0224885	-2.19449	down	--	--	--	--	--	--
harmonia	c47724.graph_c0	68.51	59.35	171.39	22.64	29.06	8.39	59.89	0.0140716	-2.24879	down	--	--	[R]	General function prediction only	Leucine rich repeat;; Leucine rich repeats (6 copies);; Leucine Rich Repeat	Protein slit-like Protein [Tribolium castaneum]
harmonia	c46651.graph_c0	12.58	7.74	10.63	2.46	2.21	2.77	6.39833	1.8358e-07	-2.26629	down	--	--	--	--	--	--
harmonia	c47445.graph_c0	6.02	5.34	9.93	1.01	1.68	1.75	4.28833	7.87209e-06	-2.28026	down	--	--	--	--	--	uncharacterized protein LOC108906694 isoform X1 [Anoplophora glabripennis]
harmonia	c47267.graph_c0	54.28	37.72	56.75	9.29	15.6	11.26	30.8167	4.23565e-12	-2.28838	down	Molecular Function: transferase activity (GO:0016740);;	K00799|7.28509e-73|tca:655331|K00799 glutathione S-transferase [EC:2.5.1.18] | (RefSeq) glutathione S-transferase 1	[O]	Posttranslational modification, protein turnover, chaperones	Glutathione S-transferase, N-terminal domain;; Glutathione S-transferase, N-terminal domain;; Glutathione S-transferase, N-terminal domain	PREDICTED: glutathione S-transferase 1-like [Aethina tumida]
harmonia	c50150.graph_c0	11.26	5.43	5.5	2.17	5.52	1.43	5.21833	0.000848578	-2.4223	down	--	--	--	--	--	--
harmonia	c50353.graph_c0	1948.58	679.66	942.86	214.11	220.95	298.75	717.485	6.9232e-06	-2.45758	down	Molecular Function: protein tyrosine phosphatase activity (GO:0004725);; Biological Process: peptidyl-tyrosine dephosphorylation (GO:0035335);;	K18081|0|tca:663698|K18081 myotubularin-related protein 1/2 [EC:3.1.3.64 3.1.3.95] | (RefSeq) myotubularin-related protein 2	[IU]	--	SAICAR synthetase;; AIR carboxylase	PREDICTED: myotubularin-related protein 2 [Tribolium castaneum]
harmonia	c49751.graph_c0	21.91	18.87	40.29	1.42	5.37	8.16	16.0033	0.000130021	-2.49968	down	--	--	--	--	--	--
harmonia	c48818.graph_c1	61.35	227.1	56.45	7.1	24.73	14.98	65.285	0.0159867	-2.51994	down	Molecular Function: carboxypeptidase activity (GO:0004180);;	--	[S]	Function unknown	Zinc carboxypeptidase;; Carboxypeptidase activation peptide	PREDICTED: zinc carboxypeptidase-like [Aethina tumida]
harmonia	c49249.graph_c0	8.36	6.6	14.27	3.06	2.06	1.95	6.05	1.35815e-09	-2.55399	down	--	--	[R]	General function prediction only	Leucine rich repeat;; Leucine Rich repeats (2 copies);; Leucine-rich repeat;; Leucine Rich Repeat	PREDICTED: leucine-rich repeat-containing protein let-4-like [Tribolium castaneum]
harmonia	c44997.graph_c0	96.52	45.49	113.3	15.48	13.39	18.42	50.4333	1.14926e-14	-2.66155	down	--	--	[C]	Energy production and conversion	Globin	PREDICTED: cytoglobin-2 [Fopius arisanus]
harmonia	c50554.graph_c0	12.04	37.92	7.89	2.67	3.05	1.95	10.92	0.00120422	-2.69327	down	Cellular Component: membrane (GO:0016020);;	--	[G]	Carbohydrate transport and metabolism	Alpha amylase, catalytic domain	PREDICTED: 4F2 cell-surface antigen heavy chain [Tribolium castaneum]
harmonia	c42998.graph_c0	7465.77	6121.59	5613.83	1434.82	1098.08	589.3	3720.57	5.98602e-23	-2.86701	down	--	--	--	--	--	uncharacterized protein LOC111509962 [Leptinotarsa decemlineata]
harmonia	c49090.graph_c0	206.05	92.86	241.19	24.51	33.88	24.26	103.792	5.75371e-20	-2.92613	down	--	--	[T]	Signal transduction mechanisms	--	PREDICTED: uncharacterized protein LOC663847 [Tribolium castaneum]
harmonia	c48732.graph_c0	22.47	6.13	57.89	2.14	1.26	5.57	15.91	0.012846	-2.92727	down	Molecular Function: catalytic activity (GO:0003824);; Biological Process: nucleic acid metabolic process (GO:0090304);;	--	[R]	General function prediction only	Reverse transcriptase (RNA-dependent DNA polymerase)	PREDICTED: RNA-directed DNA polymerase from mobile element jockey-like [Papilio machaon]
harmonia	c44495.graph_c0	106.34	269.73	121.56	19.39	17.48	23.49	92.9983	1.77276e-22	-3.13457	down	--	--	--	--	--	--
harmonia	c48966.graph_c0	47.82	99.71	79.1	7.06	11.5	10.49	42.6133	2.01604e-26	-3.25746	down	--	K08145|1.56397e-102|tca:655381|K08145 MFS transporter, SP family, solute carrier family 2 (facilitated glucose transporter), member 8 | (RefSeq) facilitated trehalose transporter Tret1	[R]	General function prediction only	Sugar (and other) transporter;; Major Facilitator Superfamily	facilitated trehalose transporter Tret1-like [Anoplophora glabripennis]
harmonia	c44844.graph_c0	48.57	39.67	88.72	6.15	3.26	6.14	32.085	1.71361e-25	-3.68602	down	Molecular Function: peptidase activity (GO:0008233);;	--	[E]	Amino acid transport and metabolism	Trypsin	trypsin-1 [Anoplophora glabripennis]
harmonia	c40727.graph_c0	16814.7	25344.5	24142.6	17.03	8.78	6.46	11055.7	0	-11.1583	down	Biological Process: cellular process (GO:0009987);; Molecular Function: hydrolase activity (GO:0016787);; Biological Process: macromolecule metabolic process (GO:0043170);; Biological Process: primary metabolic process (GO:0044238);;	--	--	--	RNA dependent RNA polymerase;; RNA helicase;; picornavirus capsid protein;; 3C cysteine protease (picornain 3C)	polyprotein, partial [Bemisia tabaci]

## Sheet: PJ
#ID	aphid1_FPKM	aphid2_FPKM		mealybug1_FPKM	mealybug2_FPKM		aver	FDR	log2FC	regulation	GO_annotation	KEGG_annotation	KOG_class	KOG_class_annotation	Pfam_annotation	nr_annotation
c34861.graph_c0	1.11961	1.03028		202.395	158.335		90.72	1.52386e-22	7.31125	up	--	--	--	--	Insect cuticle protein	PREDICTED: pupal cuticle protein 36-like [Tribolium castaneum]
c29705.graph_c0	1.43694	1.83905		259.346	115.154		94.444	0.00223574	6.78869	up	--	--	--	--	--	PREDICTED: pH-response regulator protein palI/RIM9 isoform X2 [Tribolium castaneum]
c35756.graph_c0	2.79198	6.24105		424.836	360.985		198.713	6.45693e-33	6.38391	up	Biological Process: learning or memory (GO:0007611);; Biological Process: aromatic amino acid family metabolic process (GO:0009072);; Cellular Component: membrane (GO:0016020);; Molecular Function: oxidoreductase activity, acting on paired donors, with incorporation or reduction of molecular oxygen, reduced pteridine as one donor, and incorporation of one atom of oxygen (GO:0016714);; Cellular Co…	K00501|0|tca:654918|Th; tyrosine hydroxylase (EC:1.14.16.2); K00501 tyrosine 3-monooxygenase [EC:1.14.16.2] (A)	[E]	Amino acid transport and metabolism	Biopterin-dependent aromatic amino acid hydroxylase	tyrosine hydroxylase [Tribolium castaneum]
c30467.graph_c0	64.7079	70.0967		5087.94	2323.17		1886.48	0.00630848	5.72693	up	--	--	--	--	--	--
c28168.graph_c0	1.67434	4.1429		93.94	70.6753		42.6081	2.5184e-10	4.77114	up	--	--	--	--	--	--
c26794.graph_c0	6.1006	15.3259		367.006	158.369		136.7	0.0490313	4.58602	up	--	--	--	--	--	--
c24706.graph_c0	55.6531	255.058		4124.9	2964.28		1849.97	7.16503e-08	4.47475	up	--	--	--	--	--	PREDICTED: larval/pupal cuticle protein H1C [Tribolium castaneum]
c32659.graph_c0	1.03377	2.86201		32.6551	38.3169		18.717	4.64509e-16	4.11969	up	--	K03927|1.49385e-119|tca:657513|cholinesterase 1-like; K03927 carboxylesterase 2 [EC:3.1.1.1 3.1.1.84 3.1.1.56] (A)	[R]	General function prediction only	Carboxylesterase family;; alpha/beta hydrolase fold	PREDICTED: cholinesterase 1-like [Tribolium castaneum]
c31380.graph_c0	2.23893	5.42367		72.4711	43.3471		30.8702	0.00235135	3.87511	up	--	--	--	--	--	PREDICTED: cuticle protein 65-like [Tribolium castaneum]
c21034.graph_c0	87.8645	243.574		3020.61	1597.29		1237.34	0.0199623	3.76544	up	--	--	--	--	Insect cuticle protein	PREDICTED: endocuticle structural glycoprotein SgAbd-8-like [Tribolium castaneum]
c32030.graph_c0	2.59095	1.2749		19.6029	34.9626		14.6078	1.52958e-05	3.68907	up	--	K13356|2.07535e-158|tca:660187|putative fatty acyl-CoA reductase CG5065; K13356 fatty acyl-CoA reductase [EC:1.2.1.-] (A)	[I]	Lipid transport and metabolism	Male sterility protein;; Male sterility protein;; NAD dependent epimerase/dehydratase family	hypothetical protein TcasGA2_TC006124 [Tribolium castaneum]
c33884.graph_c0	5.07679	2.70239		64.6682	38.6868		27.7835	0.00396547	3.64878	up	--	K00699|3.76033e-48|tca:657451|UDP-glucuronosyltransferase 2B9; K00699 glucuronosyltransferase [EC:2.4.1.17] (A)	[GC]	--	--	PREDICTED: UDP-glucuronosyltransferase 2B9 [Tribolium castaneum]
c27594.graph_c0	1.22388	3.44124		32.5199	19.1844		14.0924	0.00846793	3.43144	up	--	--	--	--	--	--
c29363.graph_c0	4.81781	2.93242		47.482	41.5252		24.1894	1.41854e-07	3.42653	up	--	--	--	--	--	--
c34394.graph_c0	3.08404	1.82559		35.194	19.2946		14.8496	0.0260984	3.39526	up	--	--	[R]	General function prediction only	Alpha/beta hydrolase family;; alpha/beta hydrolase fold;; Alpha/beta hydrolase family	PREDICTED: abhydrolase domain-containing protein 4-like [Tribolium castaneum]
c38803.graph_c0	2.86799	15.6968		113.546	77.5516		52.4156	0.000395151	3.33132	up	--	--	[G]	Carbohydrate transport and metabolism	Major Facilitator Superfamily;; Sugar (and other) transporter	PREDICTED: uncharacterized protein LOC656606 [Tribolium castaneum]
c31863.graph_c0	6.48281	7.05112		88.3882	50.3114		38.0584	0.0172153	3.29543	up	--	--	--	--	--	--
c37845.graph_c0	1.90283	1.5505		21.969	13.6599		9.77056	0.00399278	3.29365	up	--	--	[G]	Carbohydrate transport and metabolism	Glycosyl hydrolase family 1	glycoside hydrolase family 1 [Phyllotreta striolata]
c31814.graph_c0	5.19919	9.65309		73.0947	64.265		38.053	1.28133e-11	3.14421	up	--	--	--	--	Insect cuticle protein	hypothetical protein YQE_11843, partial [Dendroctonus ponderosae]
c34274.graph_c1	71.8036	120.903		568.403	1170.35		482.864	0.00951552	3.07108	up	Molecular Function: double-stranded DNA binding (GO:0003690);; Biological Process: embryonic limb morphogenesis (GO:0030326);; Biological Process: embryonic pectoral fin morphogenesis (GO:0035118);; Biological Process: positive regulation of fibroblast growth factor receptor signaling pathway (GO:0045743);;	--	[R]	General function prediction only	Zinc-finger double domain;; Zinc finger, C2H2 type;; C2H2-type zinc finger	PREDICTED: sp-like zinc finger transcription factor isoform X1 [Tribolium castaneum]
c31840.graph_c0	5.05161	4.68955		36.9562	50.3807		24.2695	8.71183e-05	3.06209	up	--	--	--	--	Insect pheromone-binding family, A10/OS-D	protein serine/threonine kinase, putative [Aedes aegypti]
c34266.graph_c0	3.59426	15.9091		100.713	60.2761		45.1232	0.0185579	3.01465	up	--	--	--	--	--	PREDICTED: mucin-22-like [Tribolium castaneum]
c29730.graph_c0	1.48587	10.0889		54.6095	40.6518		26.709	0.000111795	3.00805	up	--	--	--	--	Insect cuticle protein	hypothetical protein YQE_02038, partial [Dendroctonus ponderosae]
c37757.graph_c0	4.22389	5.96355		48.6275	36.4632		23.8195	1.06643e-05	2.99656	up	Molecular Function: acyl-CoA dehydrogenase activity (GO:0003995);; Molecular Function: flavin adenine dinucleotide binding (GO:0050660);; Biological Process: oxidation-reduction process (GO:0055114);;	K00249|0|dmo:Dmoj_GI12250|GI12250 gene product from transcript GI12250-RA; K00249 acyl-CoA dehydrogenase [EC:1.3.8.7] (A)	[I]	Lipid transport and metabolism	Acyl-CoA dehydrogenase, C-terminal domain;; Acyl-CoA dehydrogenase, middle domain;; Acyl-CoA dehydrogenase, N-terminal domain;; Acyl-CoA dehydrogenase, C-terminal domain	hypothetical protein YQE_06808, partial [Dendroctonus ponderosae]
c27440.graph_c0	6.79015	10.4205		70.0844	71.1426		39.6094	2.86781e-11	2.9606	up	--	--	--	--	--	PREDICTED: uncharacterized protein LOC103313601 [Tribolium castaneum]
c36625.graph_c0	11.0482	15.0635		123.636	88.7917		59.6349	0.000120088	2.95937	up	--	K13356|4.77115e-151|tca:663534|putative fatty acyl-CoA reductase CG5065; K13356 fatty acyl-CoA reductase [EC:1.2.1.-] (A)	[I]	Lipid transport and metabolism	Male sterility protein;; Male sterility protein;; 3-beta hydroxysteroid dehydrogenase/isomerase family;; NAD dependent epimerase/dehydratase family	PREDICTED: putative fatty acyl-CoA reductase CG5065 [Acromyrmex echinatior]
c27038.graph_c0	1.8677	2.94085		19.911	18.2745		10.7485	0.00553012	2.91824	up	--	--	--	--	--	--
c23739.graph_c0	2.94372	1.41361		19.7184	12.477		9.13819	0.0123448	2.79754	up	--	--	--	--	PBP/GOBP family	--
c30008.graph_c0	4.75577	3.4415		26.8229	28.306		15.8316	7.20072e-05	2.65118	up	--	--	--	--	Insect cuticle protein	PREDICTED: endocuticle structural glycoprotein SgAbd-8 [Tribolium castaneum]
c24727.graph_c0	26.3954	28.9355		174.493	193.517		105.835	2.87451e-08	2.64455	up	--	--	--	--	--	--
c35055.graph_c0	7.67684	22.4143		97.4967	82.166		52.4385	5.84562e-07	2.52541	up	--	--	--	--	Insect cuticle protein	cuticular protein precursor [Tribolium castaneum]
c24524.graph_c0	1.64591	2.98574		11.3887	16.9373		8.23942	0.0363643	2.52488	up	--	--	--	--	Insect cuticle protein	PREDICTED: endocuticle structural glycoprotein SgAbd-2 [Tribolium castaneum]
c34361.graph_c0	1.20677	1.89668		9.20853	9.51442		5.4566	0.000649726	2.5167	up	--	--	[S]	Function unknown	Cysteine-rich secretory protein family	unknown [Dendroctonus ponderosae]
c37305.graph_c0	7.2878	11.2151		56.2491	40.4141		28.7915	0.00212267	2.32364	up	--	K14999|3.24706e-139|tca:659136|CYP345A1; cytochrome P450 345A1; K14999 cytochrome P450, family 6 [EC:1.14.-.-] (A)	[Q]	Secondary metabolites biosynthesis, transport and catabolism	Cytochrome P450	PREDICTED: cytochrome P450 6k1 [Tribolium castaneum]
c33750.graph_c0	2.84628	3.17212		15.4634	16.0537		9.38386	3.0704e-05	2.30289	up	--	--	--	--	--	--
c34898.graph_c0	326.181	464.303		2248.23	1824.85		1215.89	1.41005e-05	2.29662	up	--	--	--	--	--	hypothetical protein YQE_03094, partial [Dendroctonus ponderosae]
c31668.graph_c0	5.56778	11.2577		44.0354	42.4179		25.8197	1.4025e-05	2.2946	up	--	--	--	--	--	hypothetical protein D910_04084 [Dendroctonus ponderosae]
c35997.graph_c0	11.9129	39.9585		141.542	111.709		76.2805	0.000779403	2.24071	up	--	--	--	--	Insect cuticle protein	cuticular protein precursor [Tribolium castaneum]
c28996.graph_c0	52.3945	104.601		379.974	396.537		233.376	1.04676e-06	2.23592	up	--	--	--	--	Haemolymph juvenile hormone binding protein (JHBP)	PREDICTED: protein takeout-like [Diaphorina citri]
c34444.graph_c0	2019.72	5614.28		19403.4	16560.9		10899.6	0.000445175	2.18198	up	--	--	--	--	Pupal cuticle protein C1	--
c31062.graph_c0	12.3113	26.857		109.387	74.4487		55.751	0.0182979	2.18026	up	--	--	--	--	Insect cuticle protein	PREDICTED: regulator of nonsense transcripts 1 [Tribolium castaneum]
c31850.graph_c0	4.64563	5.04054		25.2953	18.3633		13.3362	0.0282001	2.10067	up	Cellular Component: membrane (GO:0016020);;	--	--	--	Protein of unknown function (DUF1358)	PREDICTED: transmembrane protein 242 [Tribolium castaneum]
c30845.graph_c0	45.4478	83.317		331.222	242.68		175.667	0.00396547	2.09831	up	--	--	--	--	Insect cuticle protein	PREDICTED: tyrosine-protein phosphatase non-receptor type 23 [Tribolium castaneum]
c35562.graph_c0	3.84059	14.8034		46.8886	34.9385		25.1178	0.0126806	2.09209	up	--	--	--	--	--	PREDICTED: ATP-dependent RNA helicase A [Tribolium castaneum]
c29274.graph_c0	27.1624	17.7339		119.159	78.1337		60.5472	0.0455943	2.05424	up	--	--	[Q]	Secondary metabolites biosynthesis, transport and catabolism	short chain dehydrogenase;; KR domain;; Enoyl-(Acyl carrier protein) reductase;; NADH(P)-binding;; NAD dependent epimerase/dehydratase family	hypothetical protein TcasGA2_TC015554 [Tribolium castaneum]
c40540.graph_c0	531.213	1258.3		4143.1	3484.48		2354.27	8.16602e-05	2.03454	up	--	--	--	--	Insect cuticle protein	cuticular protein RR-1 motif 43 [Antheraea yamamai]
c31293.graph_c0	43.3645	5.70065		121.514	95.0042		66.3959	0.0438045	2.02262	up	--	--	--	--	--	hypothetical protein D910_10942 [Dendroctonus ponderosae]
c37793.graph_c0	2.02281	1.4359		7.68981	6.73727		4.47145	0.0364892	1.96939	up	--	--	--	--	--	PREDICTED: LOW QUALITY PROTEIN: uncharacterized protein LOC100142303 [Tribolium castaneum]
c33117.graph_c0	4.78685	2.02281		14.9984	13.5255		8.8334	0.0209199	1.96119	up	Molecular Function: catalytic activity (GO:0003824);;	--	[E]	Amino acid transport and metabolism	Trypsin	PREDICTED: venom protease-like [Tribolium castaneum]
c30265.graph_c0	83.0708	175.078		412.618	630.231		325.249	0.00027138	1.92931	up	--	--	--	--	Insect pheromone-binding family, A10/OS-D	hypothetical protein [Maconellicoccus hirsutus]
c38293.graph_c0	6.08879	8.35219		29.0205	28.9883		18.1124	0.000149063	1.92769	up	--	K01194|0|tca:661356|treh-2; trehalase-like; K01194 alpha,alpha-trehalase [EC:3.2.1.28] (A)	[G]	Carbohydrate transport and metabolism	Trehalase	PREDICTED: trehalase-like isoform X1 [Tribolium castaneum]
c26678.graph_c0	498.609	850.371		2320.18	3004.34		1668.38	0.000169018	1.89728	up	--	--	--	--	--	--
c38244.graph_c0	1.92381	4.30662		10.876	12.9015		7.50198	0.00086748	1.85924	up	--	--	[R]	General function prediction only	Integrase core domain;; Reverse transcriptase (RNA-dependent DNA polymerase);; Retrotransposon gag protein;; Zinc knuckle	Retrovirus-related Pol polyprotein from transposon 17.6, partial [Stegodyphus mimosarum]
c29072.graph_c0	9.16914	7.09683		23.6729	39.8231		19.9405	0.0172258	1.84885	up	--	--	--	--	--	hypothetical protein AaeL_AAEL006255 [Aedes aegypti]
c36417.graph_c0	3.73505	6.90481		19.1646	20.9859		12.6976	0.000727395	1.84158	up	--	--	--	--	Insect cuticle protein	PREDICTED: ras-interacting protein RIP3-like isoform X1 [Tribolium castaneum]
c36728.graph_c0	3.4597	3.33055		12.5499	13.2473		8.14687	0.00484828	1.83511	up	--	--	[A]	RNA processing and modification	RNA pseudouridylate synthase	PREDICTED: RNA pseudouridylate synthase domain-containing protein 2-like isoform X2 [Tribolium castaneum]
c35267.graph_c0	15.557	37.7778		110.164	84.4003		61.9747	0.0112996	1.81443	up	--	--	--	--	--	PREDICTED: uncharacterized protein LOC655872 isoform X1 [Tribolium castaneum]
c33752.graph_c1	25.3805	97.6439		194.84	246.506		141.092	0.000603363	1.77894	up	Molecular Function: oxidoreductase activity (GO:0016491);; Biological Process: single-organism metabolic process (GO:0044710);;	K00507|1.99796e-177|tca:657939|Z9desB, GLEAN_16415, TcasZ9desB; Z9 acyl-CoA desaturase B; K00507 stearoyl-CoA desaturase (delta-9 desaturase) [EC:1.14.19.1] (A)	[I]	Lipid transport and metabolism	Fatty acid desaturase	Z9 acyl-CoA desaturase B [Tribolium castaneum]
c33508.graph_c0	4.75851	4.61316		17.1783	16.9969		10.8867	0.00235135	1.77893	up	--	--	--	--	Insect cuticle protein	PREDICTED: uncharacterized protein LOC100141833 [Tribolium castaneum]
c35838.graph_c0	6.18283	10.4798		29.6177	29.5226		18.9507	0.00161903	1.75489	up	--	K00699|4.35305e-149|tca:658932|UDP-glucuronosyltransferase 2B14-like; K00699 glucuronosyltransferase [EC:2.4.1.17] (A)	[GC]	--	UDP-glucoronosyl and UDP-glucosyl transferase;; Glycosyltransferase family 28 C-terminal domain	PREDICTED: UDP-glucuronosyltransferase 2B14-like [Tribolium castaneum]
c35180.graph_c0	6.22825	11.5956		24.6267	37.0395		19.8725	0.00666471	1.70323	up	--	--	[I]	Lipid transport and metabolism	CRAL/TRIO domain;; Divergent CRAL/TRIO domain	PREDICTED: alpha-tocopherol transfer protein-like [Tribolium castaneum]
c27904.graph_c0	34.249	26.5601		100.812	107.709		67.3324	0.0023722	1.68077	up	--	--	--	--	--	--
c30860.graph_c0	42.3971	37.377		144.957	125.43		87.5401	0.000550528	1.67639	up	--	--	[TV]	--	Lectin C-type domain	PREDICTED: uncharacterized protein LOC657853 [Tribolium castaneum]
c33067.graph_c0	25.9483	25.954		100.675	72.1433		56.1801	0.0255275	1.66205	up	--	--	--	--	--	--
c32844.graph_c0	7.77927	3.93553		20.939	18.6714		12.8313	0.0039425	1.65697	up	--	--	--	--	THAP domain	PREDICTED: uncharacterized protein LOC100575474 [Acyrthosiphon pisum]
c8654.graph_c0	7.94688	12.188		33.7555	32.9235		21.7035	0.0351192	1.65315	up	--	--	--	--	Insect pheromone-binding family, A10/OS-D	chemosensory protein 1 precursor [Tribolium castaneum]
c34133.graph_c0	40.5763	47.5946		155.142	137.235		95.137	0.000658337	1.65184	up	--	--	[GC]	--	UDP-glucoronosyl and UDP-glucosyl transferase	hypothetical protein TcasGA2_TC012064 [Tribolium castaneum]
c34062.graph_c0	23.072	37.7424		105.781	91.7907		64.5965	0.000752161	1.63215	up	Cellular Component: endoplasmic reticulum (GO:0005783);; Biological Process: fatty acid biosynthetic process (GO:0006633);; Cellular Component: membrane (GO:0016020);;	--	[I]	Lipid transport and metabolism	GNS1/SUR4 family	PREDICTED: elongation of very long chain fatty acids protein 6 [Tribolium castaneum]
c36843.graph_c0	18.1643	16.837		58.5834	50.0865		35.9178	0.00226817	1.55172	up	--	K14565|0|tca:662214|nucleolar protein 58; K14565 nucleolar protein 58 (A)	[AJ]	--	Putative snoRNA binding domain;; NOSIC (NUC001) domain;; NOP5NT (NUC127) domain	PREDICTED: nucleolar protein 58 [Tribolium castaneum]
c32673.graph_c0	38.2134	23.1676		106.197	85.5508		63.2822	0.0089374	1.55159	up	--	--	--	--	--	PREDICTED: flightin [Tribolium castaneum]
c30290.graph_c0	21.4068	20.7658		70.9069	52.9858		41.5163	0.027914	1.47881	up	Molecular Function: RNA binding (GO:0003723);; Cellular Component: spliceosomal complex (GO:0005681);; Cellular Component: nucleolus (GO:0005730);; Biological Process: mRNA processing (GO:0006397);; Biological Process: RNA splicing (GO:0008380);; Biological Process: ribosome biogenesis (GO:0042254);;	K12845|7.3002e-71|mdo:100028876|NHP2L1; NHP2 non-histone chromosome protein 2-like 1 (S. cerevisiae); K12845 U4/U6 small nuclear ribonucleoprotein SNU13 (A)	[AJ]	--	Ribosomal protein L7Ae/L30e/S12e/Gadd45 family	unknown [Dendroctonus ponderosae]
c40453.graph_c0	55.1599	28.5339		121.747	126.59		83.0078	0.00685202	1.46261	up	--	K06237|0|tca:663310|collagen alpha-2(IV) chain; K06237 collagen, type IV, alpha (A)	[W]	Extracellular structures	Collagen triple helix repeat (20 copies);; C-terminal tandem repeated domain in type 4 procollagen	PREDICTED: collagen alpha-2(IV) chain [Tribolium castaneum]
c35101.graph_c0	9.26429	18.6193		44.924	34.9983		26.9515	0.0352891	1.46124	up	Molecular Function: monooxygenase activity (GO:0004497);; Biological Process: NAD metabolic process (GO:0019674);; Biological Process: carboxylic acid metabolic process (GO:0019752);; Cellular Component: mitochondrial membrane (GO:0031966);; Biological Process: pyridine-containing compound biosynthetic process (GO:0072525);;	K00486|4.67238e-163|tca:641538|Cn, Tccn; cinnabar (EC:1.14.13.9); K00486 kynurenine 3-monooxygenase [EC:1.14.13.9] (A)	[CR]	--	FAD binding domain;; FAD dependent oxidoreductase;; NAD(P)-binding Rossmann-like domain;; Squalene epoxidase;; Pyridine nucleotide-disulphide oxidoreductase;; Diacylglycerol acyltransferase	hypothetical protein TcasGA2_TC000876 [Tribolium castaneum]
c26290.graph_c0	129.139	110.859		285.561	413.088		234.662	0.00737842	1.43458	up	Cellular Component: membrane (GO:0016020);;	K03883|3.32549e-86|tca:803820|ND5; NADH dehydrogenase subunit 5; K03883 NADH-ubiquinone oxidoreductase chain 5 [EC:1.6.5.3] (A)	[C]	Energy production and conversion	NADH-Ubiquinone/plastoquinone (complex I), various chains;; NADH dehydrogenase subunit 5 C-terminus	NADH dehydrogenase subunit 5 (mitochondrion) [Propylea japonica]
c38055.graph_c0	24.5527	48.4611		112.743	90.3104		69.0167	0.0257525	1.41607	up	--	K02328|1.30045e-153|tca:661566|DNA polymerase delta subunit 2; K02328 DNA polymerase delta subunit 2 (A)	[L]	Replication, recombination and repair	DNA polymerase alpha/epsilon subunit B	hypothetical protein YQE_12033, partial [Dendroctonus ponderosae]
c29582.graph_c0	21.3946	21.5635		58.9491	62.682		41.1473	0.0415985	1.41191	up	--	--	[S]	Function unknown	Learning-associated protein	PREDICTED: uncharacterized protein C12orf31 homolog [Tribolium castaneum]
c39030.graph_c0	4.11907	4.87082		13.7637	11.4154		8.54225	0.0154453	1.41115	up	--	K02331|6.62592e-161|tca:659589|myb-binding protein 1A; K02331 DNA polymerase phi [EC:2.7.7.7] (A)	[K]	Transcription	DNA polymerase phi;; TAFII55 protein conserved region	PREDICTED: myb-binding protein 1A [Tribolium castaneum]
c35334.graph_c0	6.46575	6.01976		16.9869	18.339		11.9528	0.0490833	1.40802	up	Molecular Function: catalytic activity (GO:0003824);;	K01077|5.1362e-172|tca:660001|membrane-bound alkaline phosphatase-like; K01077 alkaline phosphatase [EC:3.1.3.1] (A)	[P]	Inorganic ion transport and metabolism	Alkaline phosphatase	PREDICTED: membrane-bound alkaline phosphatase-like [Tribolium castaneum]
c35053.graph_c0	14.1092	15.6482		42.6778	39.3141		27.9373	0.0380683	1.38136	up	Molecular Function: RNA binding (GO:0003723);; Cellular Component: nucleolus (GO:0005730);; Biological Process: rRNA processing (GO:0006364);; Biological Process: tRNA processing (GO:0008033);; Molecular Function: methyltransferase activity (GO:0008168);; Biological Process: methylation (GO:0032259);;	K14563|1.22556e-111|mde:101892714|rRNA 2'-O-methyltransferase fibrillarin-like; K14563 rRNA 2'-O-methyltransferase fibrillarin [EC:2.1.1.-] (A)	[A]	RNA processing and modification	Fibrillarin;; tRNA methyltransferase complex GCD14 subunit;; Fibrillarin	rRNA 2&apos;-O-methyltransferase fibrillarin [Zootermopsis nevadensis]
c29728.graph_c0	265.051	132.68		533.871	582.621		378.556	0.0124621	1.37975	up	Cellular Component: microtubule cytoskeleton (GO:0015630);; Molecular Function: myosin binding (GO:0017022);; Biological Process: regulation of phosphate metabolic process (GO:0019220);; Cellular Component: protein complex (GO:0043234);; Biological Process: positive regulation of molecular function (GO:0044093);; Cellular Component: cytoskeletal part (GO:0044430);; Biological Process: single-orga…	--	[T]	Signal transduction mechanisms	EF hand;; EF-hand domain pair;; EF-hand domain pair;; EF-hand domain;; EF-hand domain;; EF hand;; Cytoskeletal-regulatory complex EF hand	PREDICTED: troponin C, isoform 1 [Tribolium castaneum]
c35711.graph_c0	12.1676	8.94392		26.0673	32.9723		20.0378	0.0280911	1.37802	up	--	--	--	--	Haemolymph juvenile hormone binding protein (JHBP)	PREDICTED: uncharacterized protein LOC663161 isoform X2 [Tribolium castaneum]
c28332.graph_c0	17.029	13.5946		48.1036	36.0458		28.6932	0.0472969	1.37689	up	--	--	--	--	--	hypothetical protein TcasGA2_TC013418 [Tribolium castaneum]
c40459.graph_c0	73.2227	53.0708		170.561	175.284		118.035	0.0191802	1.3561	up	--	K06237|6.06497e-161|tca:103313111|collagen alpha-2(IV) chain; K06237 collagen, type IV, alpha (A)	[W]	Extracellular structures	Collagen triple helix repeat (20 copies);; C-terminal tandem repeated domain in type 4 procollagen	hypothetical protein TcasGA2_TC013472 [Tribolium castaneum]
c28205.graph_c0	134.179	136.563		380.14	342.794		248.419	0.0149372	1.33457	up	--	K13199|4.08534e-56|tca:657456|plasminogen activator inhibitor 1 RNA-binding protein-like; K13199 plasminogen activator inhibitor 1 RNA-binding protein (A)	[R]	General function prediction only	Hyaluronan / mRNA binding family	hypothetical protein TcasGA2_TC001877 [Tribolium castaneum]
c37478.graph_c0	28.6909	39.9114		82.9414	99.0483		62.648	0.0273231	1.32196	up	--	K15441|7.81839e-73|tca:660429|tRNA-specific adenosine deaminase 2; K15441 tRNA-specific adenosine deaminase 2 [EC:3.5.4.-] (A)	[F]	Nucleotide transport and metabolism	Cytidine and deoxycytidylate deaminase zinc-binding region	PREDICTED: tRNA-specific adenosine deaminase 2 [Tribolium castaneum]
c38280.graph_c0	19.26	14.9231		48.3582	41.926		31.1168	0.0178212	1.31291	up	Molecular Function: nucleic acid binding (GO:0003676);; Molecular Function: zinc ion binding (GO:0008270);;	K01875|3.90676e-96|tca:103312631|serine--tRNA ligase, mitochondrial; K01875 seryl-tRNA synthetase [EC:6.1.1.11] (A)	[A]	RNA processing and modification	Zinc-finger double-stranded RNA-binding	PREDICTED: serine--tRNA ligase, mitochondrial [Tribolium castaneum]
c30707.graph_c0	86.8548	109.792		274.599	238.337		177.396	0.0135286	1.30843	up	--	K01672|2.12479e-96|tca:100141545|putative carbonic anhydrase 3; K01672 carbonic anhydrase [EC:4.2.1.1] (A)	[R]	General function prediction only	Eukaryotic-type carbonic anhydrase	hypothetical protein D910_04820 [Dendroctonus ponderosae]
c37583.graph_c0	2.33629	3.13667		6.40148	7.54462		4.85476	0.0386302	1.26348	up	Cellular Component: extracellular region (GO:0005576);;	--	[T]	Signal transduction mechanisms	Calcium-binding EGF domain;; Complement Clr-like EGF-like;; EGF-like domain;; Coagulation Factor Xa inhibitory site;; TB domain;; EGF domain	PREDICTED: fibrillin-2 [Tribolium castaneum]
c8639.graph_c0	134.478	110.201		314.323	306.424		216.357	0.0224291	1.25144	up	Molecular Function: NADH dehydrogenase (ubiquinone) activity (GO:0008137);; Biological Process: electron transport chain (GO:0022900);; Cellular Component: mitochondrial membrane (GO:0031966);; Cellular Component: respiratory chain (GO:0070469);;	K03880|1.14463e-17|tca:803821|ND3; NADH dehydrogenase subunit 3; K03880 NADH-ubiquinone oxidoreductase chain 3 [EC:1.6.5.3] (A)	[C]	Energy production and conversion	--	NADH dehydrogenase subunit 3 (mitochondrion) [Propylea japonica]
c33263.graph_c0	36.2513	36.899		84.7544	99.7514		64.414	0.027914	1.24112	up	--	K00016|4.78336e-162|mde:101899700|L-lactate dehydrogenase-like; K00016 L-lactate dehydrogenase [EC:1.1.1.27] (A)	[C]	Energy production and conversion	lactate/malate dehydrogenase, NAD binding domain;; lactate/malate dehydrogenase, alpha/beta C-terminal domain	lactic acid dehydrogenase [Harmonia axyridis]
c35524.graph_c0	81.4827	69.2087		193.985	183.397		132.018	0.0260438	1.23504	up	Molecular Function: GMP reductase activity (GO:0003920);; Biological Process: nucleotide metabolic process (GO:0009117);; Molecular Function: metal ion binding (GO:0046872);; Biological Process: oxidation-reduction process (GO:0055114);;	K00364|0|tca:103313490|GMP reductase 1-like; K00364 GMP reductase [EC:1.7.1.7] (A)	[F]	Nucleotide transport and metabolism	IMP dehydrogenase / GMP reductase domain	unknown [Dendroctonus ponderosae]
c39788.graph_c0	50.9829	33.6239		115.151	96.991		74.1873	0.0279819	1.23478	up	Molecular Function: catalytic activity (GO:0003824);;	--	[E]	Amino acid transport and metabolism	Trypsin	PREDICTED: serine proteinase stubble [Tribolium castaneum]
c39281.graph_c0	47.8581	65.8821		154.477	126.268		98.6212	0.0241892	1.23362	up	Molecular Function: p53 binding (GO:0002039);; Biological Process: B cell cytokine production (GO:0002368);; Biological Process: MyD88-dependent toll-like receptor signaling pathway (GO:0002755);; Biological Process: positive regulation of T cell mediated immune response to tumor cell (GO:0002842);; Molecular Function: ATP binding (GO:0005524);; Cellular Component: extracellular space (GO:0005615…	K04077|0|tca:660294|60 kDa heat shock protein, mitochondrial; K04077 chaperonin GroEL (A)	[O]	Posttranslational modification, protein turnover, chaperones	TCP-1/cpn60 chaperonin family	PREDICTED: 60 kDa heat shock protein, mitochondrial [Tribolium castaneum]
c20368.graph_c0	66.5816	98.9364		223.554	177.986		141.764	0.0322782	1.21182	up	--	--	--	--	Insect pheromone-binding family, A10/OS-D	chemosensory protein 10 precursor [Tribolium castaneum]
c37874.graph_c0	25.8979	36.632		79.9516	71.225		53.4266	0.0309536	1.20086	up	--	K08765|0|tca:657643|carnitine O-palmitoyltransferase 1, liver isoform; K08765 carnitine O-palmitoyltransferase 1 [EC:2.3.1.21] (A)	[I]	Lipid transport and metabolism	Choline/Carnitine o-acyltransferase	PREDICTED: carnitine O-palmitoyltransferase 1, liver isoform isoform X1 [Tribolium castaneum]
c34761.graph_c0	19.1534	16.6302		47.2134	38.7482		30.4363	0.0428044	1.18153	up	Biological Process: pseudouridine synthesis (GO:0001522);; Molecular Function: RNA binding (GO:0003723);; Biological Process: rRNA processing (GO:0006364);; Molecular Function: pseudouridine synthase activity (GO:0009982);; Biological Process: definitive hemopoiesis (GO:0060216);;	K11131|0|tca:655639|H/ACA ribonucleoprotein complex subunit 4; K11131 H/ACA ribonucleoprotein complex subunit 4 [EC:5.4.99.-] (A)	[J]	Translation, ribosomal structure and biogenesis	DKCLD (NUC011) domain;; TruB family pseudouridylate synthase (N terminal domain);; PUA domain	PREDICTED: H/ACA ribonucleoprotein complex subunit 4 [Tribolium castaneum]
c29261.graph_c0	16.8355	25.3297		52.4871	47.7081		35.5901	0.0493671	1.17676	up	--	--	[I]	Lipid transport and metabolism	CRAL/TRIO domain	hypothetical protein TcasGA2_TC015448 [Tribolium castaneum]
c32568.graph_c0	20.7201	22.7106		55.2179	48.0252		36.6684	0.0454513	1.17046	up	Biological Process: rRNA processing (GO:0006364);; Cellular Component: nuclear lumen (GO:0031981);; Cellular Component: intracellular non-membrane-bounded organelle (GO:0043232);; Biological Process: single-organism cellular process (GO:0044763);;	K14843|0|ame:724129|GB15362; pescadillo homolog; K14843 pescadillo (A)	[A]	RNA processing and modification	Pescadillo N-terminus;; BRCA1 C Terminus (BRCT) domain	PREDICTED: pescadillo homolog [Bombus impatiens]
c37228.graph_c0	6.42586	8.17489		18.1239	16.3351		12.2649	0.0496495	1.16269	up	--	K00698|0|tca:641504|Chs1, TcChs1; chitin synthase 1; K00698 chitin synthase [EC:2.4.1.16] (A)	[M]	Cell wall/membrane/envelope biogenesis	Chitin synthase;; Glycosyl transferase family group 2;; Glycosyltransferase like family 2	PREDICTED: chitin synthase 1 isoform X1 [Tribolium castaneum]
c36600.graph_c0	72.325	72.6317		29.9217	39.4103		53.5722	0.0426968	-1.16274	down	Biological Process: gamma-aminobutyric acid biosynthetic process (GO:0009449);; Molecular Function: lyase activity (GO:0016829);; Biological Process: neurotransmitter biosynthetic process (GO:0042136);;	K01580|4.5322e-69|tca:663315|glutamate decarboxylase; K01580 glutamate decarboxylase [EC:4.1.1.15] (A)	[E]	Amino acid transport and metabolism	Leucine rich repeat;; Leucine rich repeats (6 copies);; Leucine Rich repeats (2 copies);; Leucine Rich repeat;; Leucine Rich Repeat	PREDICTED: glutamate decarboxylase [Tribolium castaneum]
c28600.graph_c0	142.818	212.932		87.6012	75.9669		129.83	0.0408124	-1.19117	down	--	--	--	--	--	--
c33326.graph_c0	131.621	135.895		60.5394	61.351		97.3516	0.0299945	-1.22094	down	--	--	[S]	Function unknown	Zinc carboxypeptidase;; Carboxypeptidase activation peptide	PREDICTED: zinc carboxypeptidase [Tribolium castaneum]
c33639.graph_c0	59.8925	80.7999		25.4931	38.24		51.1064	0.0241733	-1.23834	down	Molecular Function: binding (GO:0005488);; Biological Process: cellular process (GO:0009987);;	K08703|0|tca:654940|Err; estrogen-related receptor; K08703 estrogen-related receptor ERR (A)	[T]	Signal transduction mechanisms	Zinc finger, C4 type (two domains);; Ligand-binding domain of nuclear hormone receptor	hypothetical protein D910_05107 [Dendroctonus ponderosae]
c35433.graph_c0	69.1658	105.164		31.9975	46.4398		63.1918	0.0239441	-1.24351	down	--	K01785|1.78453e-165|tca:659272|aldose 1-epimerase-like; K01785 aldose 1-epimerase [EC:5.1.3.3] (A)	[G]	Carbohydrate transport and metabolism	Aldose 1-epimerase	PREDICTED: aldose 1-epimerase-like isoform X1 [Tribolium castaneum]
c32504.graph_c0	1173.18	960.85		484.82	469.343		772.048	0.0309536	-1.25267	down	--	--	--	--	--	--
c30927.graph_c0	26.0368	37.0031		17.0712	10.0169		22.532	0.0482839	-1.27427	down	--	K01166|3.11683e-57|tca:657855|ribonuclease Oy; K01166 ribonuclease T2 [EC:3.1.27.1] (A)	[A]	RNA processing and modification	Ribonuclease T2 family	PREDICTED: ribonuclease Oy [Tribolium castaneum]
c30827.graph_c0	76.232	111.862		41.1545	40.5755		67.456	0.0215441	-1.27854	down	--	K06084|4.62067e-70|tca:661528|LIM and calponin homology domains-containing protein 1; K06084 F-box protein 20 (A)	[TZR]	--	LIM domain	PREDICTED: LIM and calponin homology domains-containing protein 1 isoform X2 [Tribolium castaneum]
c30092.graph_c0	30.1825	29.5327		9.46961	16.4733		21.4145	0.0259869	-1.31358	down	Molecular Function: phosphatidylinositol phosphate kinase activity (GO:0016307);; Cellular Component: intracellular part (GO:0044424);; Biological Process: phosphatidylinositol metabolic process (GO:0046488);;	K00920|0|tca:660048|phosphatidylinositol 5-phosphate 4-kinase type-2 alpha; K00920 1-phosphatidylinositol-5-phosphate 4-kinase [EC:2.7.1.149] (A)	[T]	Signal transduction mechanisms	Phosphatidylinositol-4-phosphate 5-Kinase	hypothetical protein TcasGA2_TC015628 [Tribolium castaneum]
c35141.graph_c0	984.453	949.018		343.98	473.186		687.659	0.0188264	-1.34416	down	--	--	--	--	--	--
c36552.graph_c0	25.3157	18.768		10.4172	7.8106		15.5779	0.0442015	-1.35756	down	--	K16678|6.59792e-53|tca:661208|uncharacterized LOC661208; K16678 eiger (A)	--	--	TNF(Tumour Necrosis Factor) family	PREDICTED: uncharacterized protein LOC661208 [Tribolium castaneum]
c39797.graph_c0	17.5955	22.9816		7.64526	8.96038		14.2957	0.0109359	-1.37551	down	--	--	--	--	--	--
c31669.graph_c0	32.65	42.051		9.24562	21.8039		26.4376	0.0214794	-1.38133	down	--	K10435|6.34523e-44|tca:660458|microtubule-associated proteins 1A/1B light chain 3C-like; K10435 microtubule-associated protein 1 light chain (A)	[Z]	Cytoskeleton	Autophagy protein Atg8 ubiquitin like;; Ubiquitin-like autophagy protein Apg12	PREDICTED: microtubule-associated proteins 1A/1B light chain 3C-like [Tribolium castaneum]
c35060.graph_c0	60.4292	86.1347		31.4266	27.5247		51.3788	0.0089299	-1.38577	down	Molecular Function: catalytic activity (GO:0003824);;	K14286|0|tca:656564|alanine--glyoxylate aminotransferase 2-like; K14286 ethanolamine-phosphate phospho-lyase [EC:4.2.3.2] (A)	[R]	General function prediction only	Aminotransferase class-III	PREDICTED: alanine--glyoxylate aminotransferase 2-like [Tribolium castaneum]
c38457.graph_c0	33.024	39.3333		14.2365	15.004		25.3995	0.0122406	-1.39175	down	--	K07189|1.29534e-60|tca:664269|glycogen-binding subunit 76A; K07189 protein phosphatase 1 regulatory subunit 3A/B/C/D/E (A)	[OT]	--	Putative phosphatase regulatory subunit	PREDICTED: glycogen-binding subunit 76A [Tribolium castaneum]
c34162.graph_c0	45.8606	32.877		15.7911	16.2112		27.685	0.0362515	-1.39637	down	--	--	--	--	--	hypothetical protein TcasGA2_TC006681 [Tribolium castaneum]
c37178.graph_c0	43.4797	52.1641		20.6622	17.1427		33.3622	0.0131403	-1.41341	down	--	--	[R]	General function prediction only	Reverse transcriptase (RNA-dependent DNA polymerase);; Endonuclease/Exonuclease/phosphatase family;; Endonuclease-reverse transcriptase	hypothetical protein TcasGA2_TC010304 [Tribolium castaneum]
c40035.graph_c0	13.9151	21.1905		5.91163	7.66594		12.1708	0.00737842	-1.45706	down	--	K06129|0|tca:654991|uncharacterized LOC654991; K06129 lysophospholipase III [EC:3.1.1.5] (A)	[T]	Signal transduction mechanisms	Rab-GTPase-TBC domain;; Lecithin:cholesterol acyltransferase;; PGAP1-like protein	PREDICTED: LOW QUALITY PROTEIN: uncharacterized protein LOC654991 [Tribolium castaneum]
c36491.graph_c0	19.0704	14.3334		3.98646	9.17474		11.6412	0.043064	-1.47252	down	--	K15537|0|tca:657448|alkylglycerol monooxygenase; K15537 alkylglycerol monooxygenase [EC:1.14.16.5] (A)	[I]	Lipid transport and metabolism	Fatty acid hydroxylase superfamily	PREDICTED: alkylglycerol monooxygenase [Tribolium castaneum]
c35585.graph_c0	45.4537	39.0603		15.2705	16.7534		29.1345	0.0107507	-1.4954	down	--	--	[R]	General function prediction only	Leucine rich repeat;; Leucine Rich repeats (2 copies);; Leucine Rich Repeat;; Leucine rich repeats (6 copies);; Leucine Rich repeat	hypothetical protein TcasGA2_TC003779 [Tribolium castaneum]
c32513.graph_c0	1098.55	1061.62		352.786	464.549		744.378	0.00803096	-1.50193	down	Molecular Function: adenosylhomocysteinase activity (GO:0004013);; Biological Process: one-carbon metabolic process (GO:0006730);; Biological Process: S-adenosylmethionine cycle (GO:0033353);;	K01251|0|tca:656766|adenosylhomocysteinase; K01251 adenosylhomocysteinase [EC:3.3.1.1] (A)	[H]	Coenzyme transport and metabolism	S-adenosyl-L-homocysteine hydrolase;; S-adenosyl-L-homocysteine hydrolase, NAD binding domain;; D-isomer specific 2-hydroxyacid dehydrogenase, NAD binding domain;; Acetohydroxy acid isomeroreductase, catalytic domain	unknown [Dendroctonus ponderosae]
c37368.graph_c0	483.203	378.537		138.627	186.749		296.779	0.00552468	-1.51167	down	--	K12316|0|tca:658192|lysosomal alpha-glucosidase-like; K12316 lysosomal alpha-glucosidase [EC:3.2.1.20] (A)	[G]	Carbohydrate transport and metabolism	Glycosyl hydrolases family 31;; Trefoil (P-type) domain;; Galactose mutarotase-like	PREDICTED: lysosomal alpha-glucosidase-like [Tribolium castaneum]
c33353.graph_c0	326.011	296.28		122.673	103.564		212.132	0.00235135	-1.54252	down	Biological Process: eye development (GO:0001654);; Cellular Component: intracellular organelle (GO:0043229);; Cellular Component: cytoplasmic part (GO:0044444);; Biological Process: single-organism cellular process (GO:0044763);; Biological Process: regulation of biological process (GO:0050789);; Molecular Function: unfolded protein binding (GO:0051082);;	K09542|2.11235e-93|tca:657196|protein lethal(2)essential for life; K09542 crystallin, alpha B (A)	[O]	Posttranslational modification, protein turnover, chaperones	Hsp20/alpha crystallin family;; Alpha crystallin A chain, N terminal	PREDICTED: protein lethal(2)essential for life isoform X1 [Tribolium castaneum]
c30052.graph_c0	727.875	796.567		249.862	308.488		520.698	0.00326282	-1.54265	down	--	--	--	--	Haemolymph juvenile hormone binding protein (JHBP)	hypothetical protein TcasGA2_TC013968 [Tribolium castaneum]
c36847.graph_c0	33.207	30.4508		13.502	8.93545		21.5238	0.00408079	-1.57698	down	--	--	--	--	--	--
c34470.graph_c0	43.3933	47.7344		14.6656	17.6601		30.8634	0.0124946	-1.58762	down	--	--	--	--	--	Transposable element Tc3 transposase [Camponotus floridanus]
c23349.graph_c0	229.429	340.853		68.0675	133.658		193.002	0.00340627	-1.6033	down	Molecular Function: structural constituent of ribosome (GO:0003735);; Cellular Component: ribosome (GO:0005840);; Biological Process: translation (GO:0006412);;	K02977|1.54479e-44|cjc:100401133|ubiquitin; K02977 small subunit ribosomal protein S27Ae (A)	[J]	Translation, ribosomal structure and biogenesis	Ubiquitin family;; Ubiquitin-2 like Rad60 SUMO-like;; Ubiquitin-like domain	60S ribosomal protein L40 [Cryptosporidium parvum Iowa II]
c36261.graph_c0	635.697	613.034		210.752	219.394		419.719	0.0038588	-1.6275	down	Molecular Function: formate-tetrahydrofolate ligase activity (GO:0004329);; Molecular Function: methylenetetrahydrofolate dehydrogenase (NADP+) activity (GO:0004488);; Molecular Function: ATP binding (GO:0005524);; Biological Process: folic acid-containing compound biosynthetic process (GO:0009396);; Biological Process: oxidation-reduction process (GO:0055114);;	K00288|0|tca:656820|C-1-tetrahydrofolate synthase, cytoplasmic; K00288 methylenetetrahydrofolate dehydrogenase (NADP+) / methenyltetrahydrofolate cyclohydrolase / formyltetrahydrofolate synthetase [EC:1.5.1.5 3.5.4.9 6.3.4.3] (A)	[H]	Coenzyme transport and metabolism	Formate--tetrahydrofolate ligase;; Tetrahydrofolate dehydrogenase/cyclohydrolase, NAD(P)-binding domain;; Tetrahydrofolate dehydrogenase/cyclohydrolase, catalytic domain;; Formate--tetrahydrofolate ligase	PREDICTED: C-1-tetrahydrofolate synthase, cytoplasmic isoform X1 [Tribolium castaneum]
c39016.graph_c0	276.291	243.321		85.1691	94.335		174.779	0.00205727	-1.6285	down	Molecular Function: hydrolase activity (GO:0016787);;	--	[O]	Posttranslational modification, protein turnover, chaperones	Papain family cysteine protease;; Cathepsin propeptide inhibitor domain (I29);; GDP-fucose protein O-fucosyltransferase	cathepsin L precursor [Tribolium castaneum]
c33894.graph_c0	606.898	966.927		220.776	313.984		527.146	0.00861736	-1.64653	down	Cellular Component: cytosol (GO:0005829);; Biological Process: purine nucleobase metabolic process (GO:0006144);; Biological Process: 'de novo' IMP biosynthetic process (GO:0006189);; Molecular Function: transferase activity, transferring glycosyl groups (GO:0016757);; Molecular Function: iron-sulfur cluster binding (GO:0051536);;	K00764|0|tca:656545|amidophosphoribosyltransferase-like; K00764 amidophosphoribosyltransferase [EC:2.4.2.14] (A)	[F]	Nucleotide transport and metabolism	Glutamine amidotransferases class-II;; Glutamine amidotransferase domain;; Glutamine amidotransferase domain;; Phosphoribosyl transferase domain;; Glutamine amidotransferases class-II;; SAICAR synthetase;; AIR carboxylase;; Aminopeptidase P, N-terminal domain;; Metallopeptidase family M24;; Metallopeptidase family M24	PREDICTED: amidophosphoribosyltransferase-like [Tribolium castaneum]
c31655.graph_c0	232.442	223.611		71.6959	83.6934		152.861	0.000731627	-1.64816	down	--	--	--	--	--	hypothetical protein TcasGA2_TC013289 [Tribolium castaneum]
c36217.graph_c0	48.4403	78.0163		20.5138	21.608		42.1446	0.00848317	-1.66233	down	--	--	--	--	Trypsin Inhibitor like cysteine rich domain	PREDICTED: zonadhesin [Tribolium castaneum]
c22568.graph_c0	491.529	461.602		85.9947	235.531		318.664	0.000445175	-1.69655	down	--	--	--	--	PBP/GOBP family	odorant-binding protein 5 [Monochamus alternatus]
c34205.graph_c0	57.3683	72.412		24.3264	17.134		42.8102	0.0223005	-1.71243	down	--	--	--	--	--	--
c32235.graph_c0	16.1979	17.3843		2.25045	8.63582		11.1171	0.0150809	-1.76086	down	Molecular Function: oxidoreductase activity, acting on the CH-OH group of donors, NAD or NADP as acceptor (GO:0016616);; Molecular Function: cofactor binding (GO:0048037);;	K00049|6.45935e-147|tca:662063|glyoxylate reductase/hydroxypyruvate reductase; K00049 glyoxylate/hydroxypyruvate reductase [EC:1.1.1.79 1.1.1.81] (A)	[C]	Energy production and conversion	D-isomer specific 2-hydroxyacid dehydrogenase, NAD binding domain;; D-isomer specific 2-hydroxyacid dehydrogenase, catalytic domain;; NADP oxidoreductase coenzyme F420-dependent;; NAD binding domain of 6-phosphogluconate dehydrogenase	hypothetical protein TcasGA2_TC005371 [Tribolium castaneum]
c24418.graph_c0	24.0976	31.7578		8.5611	8.66468		18.2703	0.00508503	-1.77719	down	--	--	--	--	--	PREDICTED: uncharacterized protein LOC103315111 [Tribolium castaneum]
c33208.graph_c0	28.4429	33.8568		8.23656	11.1588		20.4238	0.00233203	-1.77867	down	Molecular Function: catalytic activity (GO:0003824);;	--	[E]	Amino acid transport and metabolism	Trypsin;; Regulatory CLIP domain of proteinases	PREDICTED: serine protease snake-like [Tribolium castaneum]
c36881.graph_c0	125.605	115.227		11.113	66.3806		79.5814	0.00835367	-1.78704	down	--	--	[M]	Cell wall/membrane/envelope biogenesis	Ankyrin repeats (3 copies);; Ankyrin repeat;; Ankyrin repeats (many copies);; Ankyrin repeats (many copies);; Ankyrin repeat	ankyrin repeat protein [Trichomonas vaginalis G3]
c34118.graph_c0	137.878	108.712		44.0088	31.398		80.4992	0.000445175	-1.78909	down	Molecular Function: hydrolase activity (GO:0016787);;	--	[E]	Amino acid transport and metabolism	Trypsin	trypsin-like serine proteinase [Anthonomus grandis]
c35600.graph_c2	743.909	1090.53		259.726	298.558		598.18	0.000832955	-1.7988	down	Molecular Function: IMP cyclohydrolase activity (GO:0003937);; Molecular Function: phosphoribosylaminoimidazolecarboxamide formyltransferase activity (GO:0004643);; Cellular Component: mitochondrion (GO:0005739);; Cellular Component: cytosol (GO:0005829);; Biological Process: purine nucleobase metabolic process (GO:0006144);; Biological Process: 'de novo' IMP biosynthetic process (GO:0006189);; M…	K00602|0|tca:656241|bifunctional purine biosynthesis protein PURH; K00602 phosphoribosylaminoimidazolecarboxamide formyltransferase / IMP cyclohydrolase [EC:2.1.2.3 3.5.4.10] (A)	[F]	Nucleotide transport and metabolism	AICARFT/IMPCHase bienzyme;; MGS-like domain	PREDICTED: bifunctional purine biosynthesis protein PURH [Tribolium castaneum]
c37396.graph_c0	131.744	119.947		34.2902	41.5048		81.8714	0.000159614	-1.82938	down	--	--	--	--	--	PREDICTED: titin [Tribolium castaneum]
c27359.graph_c0	1652.56	1776.96		605.602	398.771		1108.47	0.000452317	-1.83962	down	--	--	--	--	PBP/GOBP family	--
c37390.graph_c0	6.78079	5.37345		1.76718	1.82606		3.93687	0.0313617	-1.85316	down	Molecular Function: protein kinase activity (GO:0004672);; Biological Process: protein phosphorylation (GO:0006468);;	K04422|0|tca:661365|mitogen-activated protein kinase kinase kinase 13; K04422 mitogen-activated protein kinase kinase kinase 13 [EC:2.7.11.25] (A)	[T]	Signal transduction mechanisms	Protein tyrosine kinase;; Protein kinase domain	PREDICTED: mitogen-activated protein kinase kinase kinase 13 isoform X1 [Tribolium castaneum]
c35980.graph_c0	125.381	119.997		30.4327	41.7476		79.3897	8.25122e-05	-1.86708	down	--	--	[CR]	--	Alcohol dehydrogenase GroES-like domain;; Zinc-binding dehydrogenase;; Zinc-binding dehydrogenase	PREDICTED: synaptic vesicle membrane protein VAT-1 homolog-like isoform X1 [Tribolium castaneum]
c34200.graph_c0	85.9464	92.375		22.3338	29.6162		57.5679	0.000193947	-1.87639	down	--	--	--	--	--	--
c37124.graph_c0	178.231	156.142		45.8333	51.1527		107.84	7.81943e-05	-1.88116	down	--	--	[Q]	Secondary metabolites biosynthesis, transport and catabolism	Multicopper oxidase;; Multicopper oxidase;; Multicopper oxidase	hypothetical protein TcasGA2_TC010489 [Tribolium castaneum]
c35211.graph_c0	12.8438	9.02544		2.46985	3.86295		7.0505	0.0177682	-1.90361	down	--	--	[R]	General function prediction only	TLD;; BTB/POZ domain;; BTB And C-terminal Kelch	PREDICTED: kelch-like protein 21 [Tribolium castaneum]
c35185.graph_c0	32.7827	39.4977		9.27156	11.0588		23.1527	0.000467725	-1.91945	down	--	K14640|0|tca:658724|sodium-dependent phosphate transporter 1; K14640 solute carrier family 20 (sodium-dependent phosphate transporter) (A)	[P]	Inorganic ion transport and metabolism	Phosphate transporter family	PREDICTED: sodium-dependent phosphate transporter 1 [Tribolium castaneum]
c40165.graph_c1	186.45	171.265		48.6626	51.9359		114.578	6.24194e-05	-1.92254	down	Biological Process: metabolic process (GO:0008152);; Molecular Function: transaminase activity (GO:0008483);;	K14454|0|tca:658043|aspartate aminotransferase, cytoplasmic; K14454 aspartate aminotransferase, cytoplasmic [EC:2.6.1.1] (A)	[E]	Amino acid transport and metabolism	Aminotransferase class I and II;; Gpi16 subunit, GPI transamidase component	PREDICTED: aspartate aminotransferase, cytoplasmic [Tribolium castaneum]
c33772.graph_c0	401.387	436.22		62.401	178.175		269.546	4.23578e-05	-1.92592	down	Biological Process: response to hypoxia (GO:0001666);;	--	[I]	Lipid transport and metabolism	Partial alpha/beta-hydrolase lipase region;; alpha/beta hydrolase fold;; Alpha/beta hydrolase family;; Alpha/beta hydrolase family	hypothetical protein TcasGA2_TC007187 [Tribolium castaneum]
c37406.graph_c0	10.8813	16.8221		3.25692	4.47722		8.85938	0.000863145	-1.92936	down	--	--	[R]	General function prediction only	Animal haem peroxidase	PREDICTED: peroxidase [Tribolium castaneum]
c31750.graph_c0	301.316	336.228		66.9606	113.023		204.382	3.84229e-05	-1.93062	down	--	--	[S]	Function unknown	Domain of Unknown Function (DUF1907)	PREDICTED: ester hydrolase C11orf54 homolog isoform X1 [Tribolium castaneum]
c33567.graph_c0	31.4625	40.349		5.28695	15.2008		23.0748	0.00243612	-1.93123	down	Molecular Function: binding (GO:0005488);; Cellular Component: intracellular organelle (GO:0043229);; Cellular Component: cytoplasmic part (GO:0044444);; Biological Process: single-organism cellular process (GO:0044763);; Biological Process: single-organism developmental process (GO:0044767);; Biological Process: anatomical structure development (GO:0048856);; Biological Process: regulation of bi…	K09542|7.57765e-60|tca:663240|protein lethal(2)essential for life; K09542 crystallin, alpha B (A)	[O]	Posttranslational modification, protein turnover, chaperones	Hsp20/alpha crystallin family	small heat shock protein [Lissorhoptrus oryzophilus]
c33646.graph_c0	1927.25	2870.43		657.11	664.129		1529.73	0.000445175	-1.93712	down	--	K00069|1.37251e-67|tca:655267|15-hydroxyprostaglandin dehydrogenase [NAD(+)]; K00069 15-hydroxyprostaglandin dehydrogenase (NAD) [EC:1.1.1.141] (A)	[IR]	--	short chain dehydrogenase;; Enoyl-(Acyl carrier protein) reductase;; KR domain;; Polysaccharide biosynthesis protein	PREDICTED: 15-hydroxyprostaglandin dehydrogenase [NAD(+)] [Tribolium castaneum]
c32124.graph_c0	9.88602	18.1221		3.39315	4.11641		8.87941	0.0428044	-1.97794	down	--	--	--	--	THAP domain	PREDICTED: THAP domain-containing protein 2-like isoform X1 [Camponotus floridanus]
c36145.graph_c0	54.7475	72.3009		19.3027	14.3371		40.172	4.24422e-05	-1.98422	down	--	K01183|2.01653e-83|nvi:100121344|acidic mammalian chitinase; K01183 chitinase [EC:3.2.1.14] (A)	[G]	Carbohydrate transport and metabolism	Glycosyl hydrolases family 18	Acidic mammalian chitinase [Harpegnathos saltator]
c33684.graph_c0	170.321	207.447		47.3683	52.8533		119.497	1.90639e-05	-2.00067	down	Molecular Function: catalytic activity (GO:0003824);; Biological Process: cellular amino acid metabolic process (GO:0006520);;	K01555|0|tca:663294|fumarylacetoacetase; K01555 fumarylacetoacetase [EC:3.7.1.2] (A)	[G]	Carbohydrate transport and metabolism	Fumarylacetoacetate (FAA) hydrolase family;; Fumarylacetoacetase N-terminal	PREDICTED: fumarylacetoacetase [Tribolium castaneum]
c36215.graph_c0	112.903	133.823		31.7976	32.5883		77.778	1.49369e-05	-2.02162	down	--	K12350|5.50432e-157|tca:100142311|sphingomyelin phosphodiesterase; K12350 sphingomyelin phosphodiesterase [EC:3.1.4.12] (A)	[I]	Lipid transport and metabolism	Calcineurin-like phosphoesterase	PREDICTED: sphingomyelin phosphodiesterase [Tribolium castaneum]
c25482.graph_c0	64.3405	98.3746		9.91204	33.4817		51.5272	0.00301606	-2.02893	down	Molecular Function: hydrolase activity, acting on glycosyl bonds (GO:0016798);;	K12373|0|tca:664567|beta-hexosaminidase subunit alpha-like; K12373 hexosaminidase [EC:3.2.1.52] (A)	[G]	Carbohydrate transport and metabolism	Glycosyl hydrolase family 20, catalytic domain;; beta-acetyl hexosaminidase like	hypothetical protein TcasGA2_TC008778 [Tribolium castaneum]
c32672.graph_c0	219.865	353.237		45.4219	103.582		180.527	0.00321124	-2.05098	down	--	--	--	--	--	PREDICTED: uncharacterized protein LOC660232 [Tribolium castaneum]
c27693.graph_c0	57.1007	74.3951		14.5149	18.9071		41.2295	0.00124782	-2.06717	down	--	--	--	--	--	--
c28237.graph_c0	247.143	174.933		41.8778	64.4398		132.098	0.00243612	-2.10389	down	--	--	--	--	--	PREDICTED: uncharacterized protein LOC660215 [Tribolium castaneum]
c32178.graph_c0	30.2913	51.4529		8.762	9.98359		25.1225	0.00391676	-2.2028	down	--	--	--	--	--	hypothetical protein IscW_ISCW024385 [Ixodes scapularis]
c34900.graph_c0	35.1144	40.6956		4.02805	13.5491		23.3468	0.000694593	-2.2383	down	--	--	--	--	--	--
c40041.graph_c0	199.348	247.89		34.9919	67.1552		137.346	2.92457e-06	-2.2384	down	Biological Process: dicarboxylic acid metabolic process (GO:0043648);; Biological Process: alpha-amino acid metabolic process (GO:1901605);;	--	[E]	Amino acid transport and metabolism	Reverse transcriptase (RNA-dependent DNA polymerase);; Aminotransferase class I and II;; Beta-eliminating lyase	PREDICTED: RNA-directed DNA polymerase from mobile element jockey-like, partial [Diaphorina citri]
c26535.graph_c0	196.489	124.505		35.1375	35.7742		97.9765	0.017949	-2.27889	down	--	--	--	--	--	--
c32096.graph_c0	994.747	1827.39		183.015	402.587		851.935	0.0164057	-2.3715	down	Molecular Function: transaminase activity (GO:0008483);; Biological Process: cellular amino acid biosynthetic process (GO:0008652);;	K00831|0|tca:663325|probable phosphoserine aminotransferase; K00831 phosphoserine aminotransferase [EC:2.6.1.52] (A)	[HE]	--	Aminotransferase class-V	PREDICTED: probable phosphoserine aminotransferase [Tribolium castaneum]
c26858.graph_c0	7.16028	12.0798		1.37453	2.32945		5.73601	0.0056477	-2.47181	down	--	--	[R]	General function prediction only	Eukaryotic-type carbonic anhydrase	PREDICTED: carbonic anhydrase-related protein 10 [Tribolium castaneum]
c37802.graph_c2	234.077	265.334		31.9161	64.8787		149.051	3.52176e-08	-2.48002	down	--	--	--	--	--	--
c34902.graph_c0	115.467	67.6358		22.4064	11.222		54.1828	0.0482839	-2.5188	down	Molecular Function: hydrolase activity (GO:0016787);;	--	[E]	Amino acid transport and metabolism	Trypsin	PREDICTED: transmembrane protease serine 9-like [Tribolium castaneum]
c33673.graph_c0	615.769	465.407		45.0247	158.232		321.108	6.24194e-05	-2.55401	down	Biological Process: determination of left/right symmetry (GO:0007368);; Biological Process: melanosome transport (GO:0032402);; Biological Process: pectoral fin development (GO:0033339);; Biological Process: convergent extension involved in gastrulation (GO:0060027);; Biological Process: Kupffer's vesicle development (GO:0070121);;	K16746|0|tca:663670|Bardet-Biedl syndrome 1 protein; K16746 Bardet-Biedl syndrome 1 protein (A)	--	--	Ciliary BBSome complex subunit 1	PREDICTED: Bardet-Biedl syndrome 1 protein [Tribolium castaneum]
c36401.graph_c0	11.6615	23.8014		3.15815	2.95664		10.3944	0.0455943	-2.60117	down	Biological Process: regulation of myelination (GO:0031641);; Biological Process: negative regulation of protein kinase B signaling (GO:0051898);;	--	[R]	General function prediction only	Yippee zinc-binding/DNA-binding /Mis18, centromere assembly	hypothetical protein YQE_06567, partial [Dendroctonus ponderosae]
c20201.graph_c0	199.611	290.578		51.5453	28.2681		142.501	7.90738e-08	-2.67105	down	--	--	--	--	Cell Wall Hydrolase	hypothetical protein DAPPUDRAFT_305598 [Daphnia pulex]
c40018.graph_c0	32.2597	48.5214		6.09148	7.17917		23.5129	2.12923e-07	-2.68868	down	--	--	--	--	--	PREDICTED: pogo transposable element with KRAB domain-like, partial [Hydra vulgaris]
c34251.graph_c0	25.1938	17.2124		3.76653	3.23977		12.3531	0.0110496	-2.6889	down	--	K00108|4.59463e-141|tca:661316|glucose dehydrogenase [FAD, quinone] (A)	[R]	General function prediction only	GMC oxidoreductase;; GMC oxidoreductase	PREDICTED: glucose dehydrogenase [FAD, quinone] [Tribolium castaneum]
c33003.graph_c0	42.7083	23.8588		5.94398	4.04789		19.1398	0.0392368	-2.82297	down	--	K01183|0|tca:652967|Cht10, TcCht10; chitinase 10 (EC:3.2.1.14); K01183 chitinase [EC:3.2.1.14] (A)	[G]	Carbohydrate transport and metabolism	Glycosyl hydrolases family 18;; Chitin binding Peritrophin-A domain;; Glycosyl hydrolases family 18	PREDICTED: chitinase 10 isoform X1 [Tribolium castaneum]
c31637.graph_c0	204.279	264.805		35.7144	31.2871		134.021	1.30518e-10	-2.88202	down	--	--	--	--	--	--
c36197.graph_c0	666.384	440.049		43.8422	116.696		316.743	0.00102017	-2.92236	down	--	K01187|0|tca:664111|maltase 2-like; K01187 alpha-glucosidase [EC:3.2.1.20] (A)	[G]	Carbohydrate transport and metabolism	Alpha amylase, catalytic domain;; Glycosyl hydrolase family 20, catalytic domain	PREDICTED: maltase 2-like [Tribolium castaneum]
c36973.graph_c0	107.486	216.524		19.5996	25.028		92.1594	0.0163444	-2.93868	down	--	K01590|0|tca:664593|histidine decarboxylase; K01590 histidine decarboxylase [EC:4.1.1.22] (A)	[E]	Amino acid transport and metabolism	Pyridoxal-dependent decarboxylase conserved domain	hypothetical protein TcasGA2_TC010062 [Tribolium castaneum]
c29801.graph_c1	24.3444	47.1083		2.46521	6.31835		20.0591	0.00595425	-3.131	down	--	--	--	--	--	--
c27131.graph_c0	403.137	315.587		37.6097	41.9892		199.581	3.36002e-10	-3.27328	down	--	--	--	--	--	--
c34171.graph_c0	49.2801	72.8122		5.21015	6.71472		33.5043	1.8252e-11	-3.44306	down	--	--	--	--	--	Cell wall-associated hydrolase [Trichuris trichiura]
c35166.graph_c0	770.632	767.34		70.4343	69.2831		419.422	3.30022e-14	-3.54709	down	--	--	[R]	General function prediction only	Carboxylesterase family;; Prolyl oligopeptidase family;; alpha/beta hydrolase fold	PREDICTED: esterase FE4 [Tribolium castaneum]
c31224.graph_c0	126.308	105.178		3.00889	17.6842		63.0446	3.77478e-15	-3.6372	down	--	--	[E]	Amino acid transport and metabolism	--	PREDICTED: uncharacterized protein LOC103312993 [Tribolium castaneum]
c28764.graph_c0	303.722	219.507		30.6964	4.64424		139.643	1.68312e-07	-3.92325	down	--	--	--	--	--	--
c34873.graph_c0	36.5268	48.194		22.3497	8.44392		28.8786	0.027914	-1.50196	down	--	--	--	--	Lipase	PREDICTED: phospholipase A1 2 [Tribolium castaneum]
c29704.graph_c0	115.315	225.186		9.93625	2.44143		88.2196	7.68805e-05	-4.8007	down	--	--	--	--	--	--
c31788.graph_c0	144.785	101.418		3.76769	2.58659		63.1392	1.2527e-10	-5.35737	down	Molecular Function: hydrolase activity (GO:0016787);;	--	[G]	Carbohydrate transport and metabolism	Glycosyl hydrolase family 1	PREDICTED: myrosinase 1-like [Tribolium castaneum]
c24165.graph_c0	219.385	476.476		14.5377	1.43323		177.958	0.000372538	-5.44406	down	--	--	--	--	--	--
c25333.graph_c0	272.571	224.548		4.77677	3.11358		126.252	3.28234e-31	-6.05226	down	--	--	--	--	Protein of unknown function (DUF753)	--
c26020.graph_c0	241.987	134.041		1.43445	2.00081		94.8658	3.16153e-06	-6.89142	down	--	--	--	--	--	--

## Sheet: CM
#ID	mealybug1_FPKM	mealybug2_FPKM		aphid1_FPKM	aphid2_FPKM		aver	FDR	log2FC	regulation	GO_annotation	KEGG_annotation	KOG_class	KOG_class_annotation	Pfam_annotation	nr_annotation
c129136.graph_c2	4.78	9.15		167.95	147.22		82.275	2.7048e-35	4.41788	up	--	--	--	--	--	--
c131606.graph_c1	3.34	7.56		132.74	107.91		62.8875	2.20741e-27	4.3224	up	Molecular Function: beta-glucuronidase activity (GO:0004566);; Cellular Component: lysosome (GO:0005764);; Biological Process: carbohydrate metabolic process (GO:0005975);;	K01195|0|tca:657903|K01195 beta-glucuronidase [EC:3.2.1.31] | (RefSeq) beta-glucuronidase	[G]	Carbohydrate transport and metabolism	Glycosyl hydrolases family 2, TIM barrel domain;; Glycosyl hydrolases family 2, sugar binding domain;; Glycosyl hydrolases family 2	beta-glucuronidase-like protein [Leptinotarsa decemlineata]
c128902.graph_c0	27.8	26.39		405.32	444.04		225.887	1.01115e-60	4.03633	up	--	K01187|0|tca:664111|K01187 alpha-glucosidase [EC:3.2.1.20] | (RefSeq) maltase 2	[G]	Carbohydrate transport and metabolism	Alpha amylase, catalytic domain	PREDICTED: maltase 2 isoform X1 [Tribolium castaneum]
c118504.graph_c0	116.3	82.96		1021.03	1068.32		572.152	2.28419e-29	3.4163	up	Biological Process: cellular process (GO:0009987);;	--	[T]	Signal transduction mechanisms	Leucine rich repeat;; Leucine rich repeats (6 copies);; Leucine Rich repeats (2 copies);; Leucine-rich repeat;; Leucine Rich Repeat	PREDICTED: chaoptin-like [Branchiostoma belcheri]
c116281.graph_c0	32.35	57.68		706.84	333.7		282.642	3.1912e-14	3.40224	up	--	K19404|1.24355e-62|tca:658555|K19404 phosphatidic acid-selective&#160;phospholipase A1 [EC:3.1.1.-] | (RefSeq) phospholipase A1	--	--	Transcription activator MBF2	PREDICTED: pancreatic lipase-related protein 2-like [Nicrophorus vespilloides]
c126231.graph_c0	2.55	1.98		19.59	19.87		10.9975	2.81248e-16	3.37693	up	Molecular Function: binding (GO:0005488);; Molecular Function: oxidoreductase activity (GO:0016491);;	K15001|2.88147e-91|tca:660270|K15001 cytochrome P450 family 4 [EC:1.14.-.-] | (RefSeq) cytochrome P450-like protein	[QI]	--	Cytochrome P450	PREDICTED: cytochrome P450 4C1 [Tribolium castaneum]
c127626.graph_c5	1.12	1.06		13.37	8.37		5.98	9.41638e-13	3.19527	up	--	--	[R]	General function prediction only	Carboxylesterase family	venom carboxylesterase-6-like [Anoplophora glabripennis]
c126615.graph_c0	81.7	125.16		1061.77	786.79		513.855	6.10575e-21	3.19166	up	--	K01187|0|tca:664111|K01187 alpha-glucosidase [EC:3.2.1.20] | (RefSeq) maltase 2	[G]	Carbohydrate transport and metabolism	Alpha amylase, catalytic domain	PREDICTED: maltase 2 isoform X2 [Tribolium castaneum]
c129633.graph_c1	27.92	99.52		703.28	620		362.68	3.34723e-10	3.17928	up	Molecular Function: hydrolase activity, hydrolyzing O-glycosyl compounds (GO:0004553);; Biological Process: carbohydrate metabolic process (GO:0005975);;	--	[G]	Carbohydrate transport and metabolism	Glycosyl hydrolases family 31	glycoside hydrolase family 31 [Chrysomela tremula]
c131594.graph_c0	17.18	68.05		473.94	395.74		238.727	4.81055e-09	3.12429	up	Molecular Function: catalytic activity (GO:0003824);;	--	[G]	Carbohydrate transport and metabolism	--	PREDICTED: uncharacterized family 31 glucosidase KIAA1161 [Tribolium castaneum]
c122377.graph_c0	2.96	3.12		18.41	33.93		14.605	3.27192e-17	3.12331	up	Cellular Component: integral component of membrane (GO:0016021);; Biological Process: transmembrane transport (GO:0055085);;	--	[G]	Carbohydrate transport and metabolism	PIG-X / PBN1	PREDICTED: putative inorganic phosphate cotransporter isoform X2 [Tribolium castaneum]
c131688.graph_c0	2.36	3.87		42.29	19.39		16.9775	1.08512e-13	3.10427	up	Molecular Function: xanthine dehydrogenase activity (GO:0004854);; Molecular Function: xanthine oxidase activity (GO:0004855);; Molecular Function: iron ion binding (GO:0005506);; Molecular Function: electron carrier activity (GO:0009055);; Molecular Function: oxidoreductase activity, acting on CH-OH group of donors (GO:0016614);; Molecular Function: molybdopterin cofactor binding (GO:0043546);; …	K00106|0|tca:656621|K00106 xanthine dehydrogenase/oxidase [EC:1.17.1.4 1.17.3.2] | (RefSeq) xanthine dehydrogenase	[F]	Nucleotide transport and metabolism	Reverse transcriptase (RNA-dependent DNA polymerase)	PREDICTED: xanthine dehydrogenase isoform X1 [Tribolium castaneum]
c126126.graph_c0	3.34	2.25		17.22	31.79		13.65	2.64179e-12	3.03577	up	Molecular Function: hydrolase activity (GO:0016787);;	--	[E]	Amino acid transport and metabolism	Trypsin	PREDICTED: brachyurin-like [Tribolium castaneum]
c124274.graph_c0	15.75	20.97		137.64	123.51		74.4675	8.99075e-25	3.03079	up	Molecular Function: serine-type peptidase activity (GO:0008236);;	K01312|2.86332e-35|aga:AgaP_AGAP008293|K01312 trypsin [EC:3.4.21.4] | (RefSeq) TRY7_ANOGA; AGAP008293-PA	[E]	Amino acid transport and metabolism	Trypsin	PREDICTED: LOW QUALITY PROTEIN: trypsin alpha-3-like [Aethina tumida]
c101344.graph_c0	2.29	1.86		16.49	17.32		9.49	2.64444e-17	3.02777	up	Biological Process: metabolic process (GO:0008152);; Molecular Function: hydrolase activity, acting on glycosyl bonds (GO:0016798);;	K01197|7.06628e-134|tca:661685|K01197 hyaluronoglucosaminidase [EC:3.2.1.35] | (RefSeq) hyaluronidase	--	--	Hyaluronidase	hyaluronidase A-like [Anoplophora glabripennis]
c128247.graph_c1	3.78	2.38		13.9	47.56		16.905	1.91135e-08	3.01785	up	--	K15001|4.52925e-138|tca:641610|K15001 cytochrome P450 family 4 [EC:1.14.-.-] | (RefSeq) CYP4Q7; cytochrome P450 monooxigenase CYP4Q7	[QI]	--	Reverse transcriptase (RNA-dependent DNA polymerase)	PREDICTED: cytochrome P450 4C1-like [Aethina tumida]
c93072.graph_c0	4.1	3.14		22.86	35.37		16.3675	7.10928e-13	2.94363	up	--	--	--	--	--	--
c62723.graph_c0	12.89	11.62		116.72	73.34		53.6425	3.53034e-14	2.94302	up	--	--	--	--	--	--
c124134.graph_c1	1.27	2.54		20.06	11.23		8.775	5.52973e-09	2.90835	up	--	K14410|9.18302e-79|tca:655779|K14410 lysosomal acid phosphatase [EC:3.1.3.2] | (RefSeq) prostatic acid phosphatase	[I]	Lipid transport and metabolism	Histidine phosphatase superfamily (branch 2)	testicular acid phosphatase homolog isoform X1 [Anoplophora glabripennis]
c126004.graph_c0	13.89	12.48		146.22	67.48		60.0175	1.84022e-10	2.89984	up	--	--	--	--	--	--
c128473.graph_c0	56.08	66.75		465.99	381.65		242.618	3.02959e-21	2.88339	up	Biological Process: metabolic process (GO:0008152);; Cellular Component: membrane (GO:0016020);; Molecular Function: hydrolase activity, acting on glycosyl bonds (GO:0016798);;	K12316|0|tca:658192|K12316 lysosomal alpha-glucosidase [EC:3.2.1.20] | (RefSeq) lysosomal alpha-glucosidase	[G]	Carbohydrate transport and metabolism	Glycosyl hydrolases family 31;; N-terminal barrel of NtMGAM and CtMGAM, maltase-glucoamylase;; Galactose mutarotase-like;; Trefoil (P-type) domain	lysosomal alpha-glucosidase-like [Anoplophora glabripennis]
c130273.graph_c0	9.88	8.05		63.79	99.74		45.365	6.00505e-11	2.85197	up	--	--	--	--	--	general transcription factor II-I repeat domain-containing protein 2A-like, partial [Anoplophora glabripennis]
c127028.graph_c0	816.58	1233.42		8205.72	6096.47		4088.05	8.0018e-17	2.84786	up	Cellular Component: membrane (GO:0016020);;	--	--	--	--	PREDICTED: uncharacterized protein LOC109595143 [Aethina tumida]
c131997.graph_c0	4.08	5.53		92.81	143.11		61.3825	1.84688e-20	2.81107	up	--	--	[S]	Function unknown	MBOAT, membrane-bound O-acyltransferase family	PREDICTED: IQ and ubiquitin-like domain-containing protein [Tribolium castaneum]
c122896.graph_c0	19.24	69.16		252.27	434.15		193.705	2.49984e-07	2.76023	up	Molecular Function: hydrolase activity, hydrolyzing O-glycosyl compounds (GO:0004553);; Biological Process: carbohydrate metabolic process (GO:0005975);;	K01189|0|tca:662197|K01189 alpha-galactosidase [EC:3.2.1.22] | (RefSeq) alpha-N-acetylgalactosaminidase	[G]	Carbohydrate transport and metabolism	Alpha galactosidase A;; Alpha galactosidase A C-terminal beta sandwich domain;; Melibiase	PREDICTED: alpha-N-acetylgalactosaminidase [Tribolium castaneum]
c111436.graph_c0	20.18	11.1		99.85	115.13		61.565	1.36987e-12	2.75843	up	Biological Process: transport (GO:0006810);; Cellular Component: membrane (GO:0016020);; Molecular Function: transmembrane transporter activity (GO:0022857);;	K08145|3.24548e-87|tca:661437|K08145 MFS transporter, SP family, solute carrier family 2 (facilitated glucose transporter), member 8 | (RefSeq) facilitated trehalose transporter Tret1	[R]	General function prediction only	Sugar (and other) transporter;; Major Facilitator Superfamily	facilitated trehalose transporter Tret1-like [Anoplophora glabripennis]
c130428.graph_c0	4.38	9.52		37	60.52		27.855	1.49646e-10	2.72714	up	Molecular Function: hydrolase activity, hydrolyzing O-glycosyl compounds (GO:0004553);;	--	[G]	Carbohydrate transport and metabolism	Glycosyl hydrolase family 1	PREDICTED: myrosinase 1 [Tribolium castaneum]
c123005.graph_c0	1.68	1.06		4.68	18.72		6.535	8.18738e-06	2.72453	up	--	K18629|0|tca:655470|K18629 tektin-2 | (RefSeq) tektin-2	[Z]	Cytoskeleton	Tektin family	PREDICTED: tektin-2 [Tribolium castaneum]
c126534.graph_c0	270.9	520.62		2424.92	2700.67		1479.28	3.53034e-14	2.71844	up	--	--	[G]	Carbohydrate transport and metabolism	Alpha amylase, catalytic domain	Maltase A1-like Protein [Tribolium castaneum]
c123093.graph_c0	281.11	451.07		2808.76	1881.9		1355.71	4.62639e-13	2.71316	up	Molecular Function: structural constituent of ribosome (GO:0003735);; Biological Process: translation (GO:0006412);; Cellular Component: cytosolic large ribosomal subunit (GO:0022625);;	K02929|2.8444e-54|hmg:100198396|K02929 large subunit ribosomal protein L44e | (RefSeq) 60S ribosomal protein L44	[J]	Translation, ribosomal structure and biogenesis	Ribosomal protein L44	ribosomal protein L41 [Capsaspora owczarzaki ATCC 30864]
c123301.graph_c0	3.05	1.52		19.59	12.99		9.2875	8.35218e-08	2.70789	up	--	--	--	--	--	Transposable element Tcb1 transposase-like Protein [Tribolium castaneum]
c106651.graph_c0	1.05	1.68		12.66	11.52		6.7275	4.99954e-05	2.68615	up	--	--	--	--	--	--
c116022.graph_c1	14.81	16.74		124.53	73.61		57.4225	2.75782e-12	2.67813	up	Molecular Function: acyl-CoA dehydrogenase activity (GO:0003995);; Molecular Function: flavin adenine dinucleotide binding (GO:0050660);; Biological Process: oxidation-reduction process (GO:0055114);;	K00253|0|tca:662188|K00253 isovaleryl-CoA dehydrogenase [EC:1.3.8.4] | (RefSeq) isovaleryl-CoA dehydrogenase, mitochondrial	[EI]	--	Acyl-CoA dehydrogenase, C-terminal domain;; Acyl-CoA dehydrogenase, N-terminal domain;; Acyl-CoA dehydrogenase, middle domain;; Acyl-CoA dehydrogenase, C-terminal domain	PREDICTED: LOW QUALITY PROTEIN: isovaleryl-CoA dehydrogenase, mitochondrial [Tribolium castaneum]
c125357.graph_c0	1.64	1.02		6.44	7.03		4.0325	2.85644e-05	2.64008	up	--	--	--	--	--	--
c130005.graph_c0	14.19	7.8		45.37	82.25		37.4025	4.571e-06	2.634	up	--	--	--	--	--	--
c128013.graph_c0	12.17	10.61		30.77	142.23		48.945	5.39821e-06	2.63357	up	--	--	[R]	General function prediction only	Reverse transcriptase (RNA-dependent DNA polymerase)	hypothetical protein B7P43_G14318 [Cryptotermes secundus]
c130266.graph_c0	1.22	1.25		4.42	15.52		5.6025	8.3474e-06	2.6268	up	Molecular Function: copper ion binding (GO:0005507);; Molecular Function: oxidoreductase activity (GO:0016491);; Biological Process: oxidation-reduction process (GO:0055114);;	--	[Q]	Secondary metabolites biosynthesis, transport and catabolism	Multicopper oxidase	PREDICTED: laccase-2 isoform X1 [Bemisia tabaci]
c124134.graph_c0	1.19	3.97		24.2	11.91		10.3175	6.24103e-05	2.61858	up	--	--	--	--	--	PREDICTED: craniofacial development protein 2-like, partial [Diaphorina citri]
c126401.graph_c1	13.17	22.95		61.43	179.88		69.3575	1.65626e-07	2.61779	up	--	--	[I]	Lipid transport and metabolism	Fatty acid desaturase	PREDICTED: cytochrome b5-related protein [Dendroctonus ponderosae]
c121351.graph_c3	135.29	126.07		1361.06	386.58		502.25	2.01013e-06	2.5967	up	Molecular Function: phosphoglycerate dehydrogenase activity (GO:0004617);; Biological Process: serine family amino acid biosynthetic process (GO:0009070);; Molecular Function: NAD binding (GO:0051287);; Biological Process: oxidation-reduction process (GO:0055114);;	K00058|1.61705e-175|tca:663218|K00058 D-3-phosphoglycerate dehydrogenase [EC:1.1.1.95] | (RefSeq) D-3-phosphoglycerate dehydrogenase	[E]	Amino acid transport and metabolism	D-isomer specific 2-hydroxyacid dehydrogenase, NAD binding domain;; D-isomer specific 2-hydroxyacid dehydrogenase, catalytic domain;; Acetohydroxy acid isomeroreductase, NADPH-binding domain	PREDICTED: D-3-phosphoglycerate dehydrogenase [Aethina tumida]
c131576.graph_c2	23.43	23.25		93.74	185.42		81.46	1.06973e-12	2.59381	up	Molecular Function: copper ion binding (GO:0005507);; Molecular Function: hydroquinone:oxygen oxidoreductase activity (GO:0052716);; Biological Process: oxidation-reduction process (GO:0055114);;	--	[Q]	Secondary metabolites biosynthesis, transport and catabolism	Multicopper oxidase;; Multicopper oxidase;; Multicopper oxidase	PREDICTED: LOW QUALITY PROTEIN: laccase-1-like [Aethina tumida]
c124290.graph_c0	32.93	24.66		228.88	117.65		101.03	1.93528e-09	2.58277	up	Molecular Function: serine-type endopeptidase activity (GO:0004252);; Molecular Function: phenylalanine 4-monooxygenase activity (GO:0004505);; Molecular Function: iron ion binding (GO:0005506);; Biological Process: proteolysis (GO:0006508);; Biological Process: L-phenylalanine catabolic process (GO:0006559);; Molecular Function: amino acid binding (GO:0016597);; Biological Process: oxidation-red…	K00500|0|tca:655392|K00500 phenylalanine-4-hydroxylase [EC:1.14.16.1] | (RefSeq) protein henna	[E]	Amino acid transport and metabolism	Biopterin-dependent aromatic amino acid hydroxylase	PREDICTED: LOW QUALITY PROTEIN: protein henna [Aethina tumida]
c128665.graph_c2	235.43	350.58		2038.26	1367.17		997.86	2.03288e-12	2.56496	up	Biological Process: metabolic process (GO:0008152);; Molecular Function: hydrolase activity, acting on glycosyl bonds (GO:0016798);;	K01176|4.09742e-98|dpe:Dper_GL20056|K01176 alpha-amylase [EC:3.2.1.1] | (RefSeq) GL20056 gene product from transcript GL20056-RA	[G]	Carbohydrate transport and metabolism	Alpha amylase, catalytic domain	GL20056 [Drosophila persimilis]
c126983.graph_c2	16.51	26.1		102.69	131.68		69.245	1.64423e-14	2.54396	up	Biological Process: sulfate transport (GO:0008272);; Molecular Function: sulfate transmembrane transporter activity (GO:0015116);; Cellular Component: membrane (GO:0016020);; Biological Process: transmembrane transport (GO:0055085);;	K14708|0|tca:657432|K14708 solute carrier family 26 (sodium-independent sulfate anion transporter), member 11 | (RefSeq) sodium-independent sulfate anion transporter-like	[P]	Inorganic ion transport and metabolism	Sulfate permease family;; STAS domain	PREDICTED: sodium-independent sulfate anion transporter-like isoform X2 [Tribolium castaneum]
c121702.graph_c1	80.62	51.1		538.38	227.47		224.393	7.81592e-07	2.52826	up	Molecular Function: serine-type peptidase activity (GO:0008236);;	K01312|1.4494e-40|aga:AgaP_AGAP008294|K01312 trypsin [EC:3.4.21.4] | (RefSeq) TRY3_ANOGA; AGAP008294-PA	[E]	Amino acid transport and metabolism	Trypsin	PREDICTED: trypsin-7-like [Nicrophorus vespilloides]
c132108.graph_c0	17.24	28.28		127.26	122.96		73.935	4.88711e-13	2.51752	up	--	--	--	--	--	FLJ37770-like protein, partial [Acromyrmex echinatior]
c123262.graph_c0	66.53	70.18		375.28	347.97		214.99	2.0275e-21	2.50884	up	Molecular Function: hydrolase activity, acting on glycosyl bonds (GO:0016798);;	K12373|0|tca:664567|K12373 hexosaminidase [EC:3.2.1.52] | (RefSeq) beta-hexosaminidase subunit alpha	[G]	Carbohydrate transport and metabolism	Glycosyl hydrolase family 20, catalytic domain;; beta-acetyl hexosaminidase like	PREDICTED: beta-hexosaminidase subunit alpha [Tribolium castaneum]
c114571.graph_c0	11.87	9.03		25.43	117.62		40.9875	2.36378e-05	2.50242	up	--	--	--	--	Fungal protease inhibitor	hypothetical protein NCL1_48740 [Nephila clavipes]
c129470.graph_c0	27.94	29.26		173.8	129.03		90.0075	1.59037e-14	2.49163	up	Biological Process: isoprenoid biosynthetic process (GO:0008299);; Molecular Function: transferase activity (GO:0016740);;	K00787|1.0538e-61|tca:661272|K00787 farnesyl diphosphate synthase [EC:2.5.1.1 2.5.1.10] | (RefSeq) Fpps; farnesyl pyrophosphate synthase	[H]	Coenzyme transport and metabolism	Polyprenyl synthetase	Farnesyl pyrophosphate synthase-like Protein [Tribolium castaneum]
c125764.graph_c0	193.15	253.66		1026.38	1289.2		690.598	2.3206e-18	2.47309	up	Biological Process: lipid metabolic process (GO:0006629);; Molecular Function: hydrolase activity (GO:0016787);;	--	[I]	Lipid transport and metabolism	--	PREDICTED: uncharacterized protein LOC108556624 [Nicrophorus vespilloides]
c124061.graph_c1	1.36	3.28		12.02	12.5		7.29	3.88533e-07	2.45982	up	Molecular Function: signal transducer activity (GO:0004871);; Biological Process: signal transduction (GO:0007165);;	K04585|1.19856e-117|tca:658472|K04585 parathyroid hormone receptor 1 | (RefSeq) pthrl2; parathyroid hormone/parathyroid hormone-related peptide receptor	[T]	Signal transduction mechanisms	7 transmembrane receptor (Secretin family);; Hormone receptor domain	PREDICTED: parathyroid hormone/parathyroid hormone-related peptide receptor isoform X2 [Tribolium castaneum]
c121015.graph_c0	169.13	96.52		540.14	914.99		430.195	3.03152e-09	2.43184	up	--	--	[R]	General function prediction only	Sulfotransferase domain	estrogen sulfotransferase isoform X2 [Anoplophora glabripennis]
c127487.graph_c1	422.07	686.56		2992.1	2580.75		1670.37	6.91833e-13	2.42954	up	--	--	--	--	Group 7 allergen	uncharacterized protein LOC111507133 [Leptinotarsa decemlineata]
c124674.graph_c0	5.29	5.37		32.85	21.41		16.23	6.03725e-10	2.40727	up	Cellular Component: membrane (GO:0016020);; Molecular Function: oxidoreductase activity (GO:0016491);; Molecular Function: metal ion binding (GO:0046872);;	K10720|0|tca:656884|K10720 CYP306A1; ecdysteroid 25-hydroxylase | (RefSeq) CYP306A1; cytochrome P450 306A1	[Q]	Secondary metabolites biosynthesis, transport and catabolism	Cytochrome P450	PREDICTED: cytochrome P450 306a1 [Tribolium castaneum]
c129283.graph_c0	28.51	37.87		159.73	167.33		98.36	3.23054e-17	2.40549	up	--	--	--	--	--	--
c115725.graph_c0	35.82	50.9		228.6	189.6		126.23	2.93173e-13	2.38456	up	Molecular Function: zinc ion binding (GO:0008270);; Molecular Function: oxidoreductase activity (GO:0016491);; Biological Process: oxidation-reduction process (GO:0055114);;	--	[CR]	--	--	PREDICTED: uncharacterized protein LOC108733819 [Agrilus planipennis]
c119655.graph_c0	16.2	34.05		132.31	120.49		75.7625	6.77435e-09	2.36843	up	--	--	--	--	--	PREDICTED: ninjurin-2 isoform X3 [Tribolium castaneum]
c119069.graph_c0	9.58	8.33		54.22	35.81		26.985	1.12734e-09	2.368	up	--	--	--	--	--	PREDICTED: cuticle protein 16.5-like [Aethina tumida]
c128969.graph_c0	4.17	8.07		36.89	27.4		19.1325	2.02462e-10	2.35615	up	--	--	[M]	Cell wall/membrane/envelope biogenesis	Ankyrin repeats (many copies);; Ankyrin repeats (many copies);; Ankyrin repeat	PREDICTED: ankyrin-2-like [Wasmannia auropunctata]
c125454.graph_c0	421.83	533.14		2819.15	1841.65		1403.94	3.51523e-11	2.34213	up	--	K12567|0|tca:660533|K12567 titin [EC:2.7.11.1] | (RefSeq) titin	--	--	--	hypothetical protein TcasGA2_TC030701 [Tribolium castaneum]
c131985.graph_c0	119.83	145.72		870.37	438.73		393.663	2.8753e-08	2.33447	up	Molecular Function: hydrolase activity (GO:0016787);;	K01379|1.38199e-127|dwi:Dwil_GK21682|K01379 cathepsin D [EC:3.4.23.5] | (RefSeq) GK21682 gene product from transcript GK21682-RA	[O]	Posttranslational modification, protein turnover, chaperones	Endonuclease-reverse transcriptase	cathepsin D [Spodoptera exigua]
c130061.graph_c0	5.1	6.69		21.17	38.14		17.775	4.78544e-08	2.33379	up	--	--	--	--	--	hypothetical protein TcasGA2_TC001664 [Tribolium castaneum]
c127685.graph_c0	202.37	390.62		1367.42	1518.75		869.79	5.388e-10	2.33289	up	--	--	--	--	--	--
c127275.graph_c1	38.28	64.8		261.6	230.09		148.692	3.35081e-11	2.32917	up	Molecular Function: hydrolase activity (GO:0016787);;	K12350|3.94521e-121|tca:103312872|K12350 sphingomyelin phosphodiesterase [EC:3.1.4.12] | (RefSeq) sphingomyelin phosphodiesterase-like	[I]	Lipid transport and metabolism	Calcineurin-like phosphoesterase	PREDICTED: sphingomyelin phosphodiesterase-like [Tribolium castaneum]
c123858.graph_c2	10.52	18.1		64.14	72.97		41.4325	2.69329e-10	2.31559	up	--	--	--	--	--	PREDICTED: uncharacterized protein LOC103312482 [Tribolium castaneum]
c128268.graph_c1	131.14	313.59		1313.66	852.55		652.735	1.3648e-06	2.30281	up	--	K12349|0|tca:657392|K12349 neutral ceramidase [EC:3.5.1.23] | (RefSeq) neutral ceramidase-like	[T]	Signal transduction mechanisms	Neutral/alkaline non-lysosomal ceramidase, N-terminal	neutral ceramidase isoform X1 [Anoplophora glabripennis]
c123959.graph_c0	8.01	10.41		59.79	28.65		26.715	3.83586e-07	2.29895	up	Molecular Function: transferase activity (GO:0016740);;	--	--	--	FR47-like protein;; Acetyltransferase (GNAT) family;; GNAT acetyltransferase;; Acetyltransferase (GNAT) domain	uncharacterized protein LOC108903289 [Anoplophora glabripennis]
c127275.graph_c2	34.03	58.57		235.12	202.2		132.48	7.39664e-10	2.28988	up	--	K12350|3.21938e-09|soc:105205844|K12350 sphingomyelin phosphodiesterase [EC:3.1.4.12] | (RefSeq) sphingomyelin phosphodiesterase 1-like	--	--	--	PREDICTED: sphingomyelin phosphodiesterase 1-like [Trachymyrmex cornetzi]
c127319.graph_c1	2.5	3.22		18.27	10.42		8.6025	1.27531e-06	2.28495	up	--	--	[R]	General function prediction only	Acyltransferase family	PREDICTED: nose resistant to fluoxetine protein 6-like isoform X2 [Tribolium castaneum]
c129426.graph_c1	16.51	45.08		118.28	175.58		88.8625	3.31474e-06	2.26949	up	--	--	--	--	--	--
c121753.graph_c0	13.4	14.65		45.42	90.61		41.02	3.03525e-08	2.26928	up	--	--	[TV]	--	Lectin C-type domain	C-type lectin domain family 4 member F [Folsomia candida]
c123507.graph_c0	11.57	3.79		35.73	46.26		24.3375	2.51265e-05	2.26764	up	Molecular Function: transporter activity (GO:0005215);; Biological Process: transport (GO:0006810);;	--	[R]	General function prediction only	Sugar (and other) transporter;; Major Facilitator Superfamily	PREDICTED: facilitated trehalose transporter Tret1-2 homolog [Tribolium castaneum]
c109190.graph_c0	72.93	79.82		266.99	431.81		212.887	2.75782e-12	2.26099	up	--	--	--	--	--	--
c122923.graph_c0	20.59	28.55		134.7	91.07		68.7275	1.09432e-09	2.2506	up	--	K14209|2.18667e-142|tca:664514|K14209 solute carrier family 36 (proton-coupled amino acid transporter) | (RefSeq) proton-coupled amino acid transporter 4	[E]	Amino acid transport and metabolism	Transmembrane amino acid transporter protein	H+ -symporter amino acid transporter 6 [Tenebrio molitor]
c124132.graph_c0	51.12	87.5		305.48	317.51		190.403	5.2431e-11	2.24916	up	Molecular Function: hydrolase activity, hydrolyzing O-glycosyl compounds (GO:0004553);; Biological Process: chitin metabolic process (GO:0006030);;	K01183|7.25257e-153|tca:661383|K01183 chitinase [EC:3.2.1.14] | (RefSeq) Cht4; chitinase 4	[G]	Carbohydrate transport and metabolism	Glycosyl hydrolases family 18;; Chitin binding Peritrophin-A domain	acidic mammalian chitinase [Anoplophora glabripennis]
c129671.graph_c1	19.08	11.83		93.31	54.46		44.67	6.70694e-07	2.24504	up	Molecular Function: phosphoribosylaminoimidazolesuccinocarboxamide synthase activity (GO:0004639);; Molecular Function: ATP binding (GO:0005524);; Biological Process: 'de novo' IMP biosynthetic process (GO:0006189);;	K01587|1.3205e-22|dan:Dana_GF20891|K01587 phosphoribosylaminoimidazole carboxylase / phosphoribosylaminoimidazole-succinocarboxamide synthase [EC:4.1.1.21 6.3.2.6] | (RefSeq) GF20891 gene product from transcript GF20891-RA	[F]	Nucleotide transport and metabolism	SAICAR synthetase	hypothetical protein 23, partial [Lonomia obliqua]
c124460.graph_c1	12.39	9.27		53.17	43.95		29.695	5.76524e-11	2.2395	up	--	K08145|1.32432e-89|tca:655877|K08145 MFS transporter, SP family, solute carrier family 2 (facilitated glucose transporter), member 8 | (RefSeq) facilitated trehalose transporter Tret1	[R]	General function prediction only	Sugar (and other) transporter;; Major Facilitator Superfamily	PREDICTED: facilitated trehalose transporter Tret1 [Tribolium castaneum]
c116313.graph_c0	2.39	1.56		8.18	10.85		5.745	5.71967e-06	2.23948	up	--	K04396|6.55546e-75|tca:100142180|K04396 caspase 6 [EC:3.4.22.59] | (RefSeq) caspase-like protein	[D]	Cell cycle control, cell division, chromosome partitioning	Caspase domain	caspase-3 [Dastarcus helophoroides]
c127006.graph_c0	218.95	132.13		1081.2	572.81		501.272	1.78648e-06	2.23273	up	Molecular Function: phosphoribosylaminoimidazole carboxylase activity (GO:0004638);; Molecular Function: phosphoribosylaminoimidazolesuccinocarboxamide synthase activity (GO:0004639);; Molecular Function: ATP binding (GO:0005524);; Cellular Component: cytosol (GO:0005829);; Biological Process: 'de novo' IMP biosynthetic process (GO:0006189);; Biological Process: adenine biosynthetic process (GO:0…	K01587|2.07032e-141|tca:656066|K01587 phosphoribosylaminoimidazole carboxylase / phosphoribosylaminoimidazole-succinocarboxamide synthase [EC:4.1.1.21 6.3.2.6] | (RefSeq) multifunctional protein ADE2	[F]	Nucleotide transport and metabolism	AIR carboxylase;; SAICAR synthetase	Multifunctional protein ADE2-like Protein [Tribolium castaneum]
c106706.graph_c0	6.61	6.36		35.86	25.86		18.6725	1.49044e-06	2.23037	up	--	--	--	--	--	--
c128191.graph_c1	795.02	761.76		3984.03	2839.98		2095.2	1.21366e-11	2.22169	up	--	--	--	--	--	PREDICTED: pathogenesis-related protein 5-like [Aethina tumida]
c126015.graph_c0	61.61	44.28		238.31	228.38		143.145	5.90721e-12	2.22054	up	Biological Process: metabolic process (GO:0008152);;	--	[C]	Energy production and conversion	D-isomer specific 2-hydroxyacid dehydrogenase, NAD binding domain;; D-isomer specific 2-hydroxyacid dehydrogenase, catalytic domain	PREDICTED: glyoxylate reductase/hydroxypyruvate reductase-like isoform X2 [Dendroctonus ponderosae]
c108842.graph_c0	83.67	79.54		323.38	380.29		216.72	2.77474e-16	2.21407	up	Molecular Function: NADPH-hemoprotein reductase activity (GO:0003958);; Molecular Function: monooxygenase activity (GO:0004497);; Molecular Function: iron ion binding (GO:0005506);; Molecular Function: oxidoreductase activity, acting on paired donors, with incorporation or reduction of molecular oxygen (GO:0016705);; Molecular Function: heme binding (GO:0020037);; Biological Process: oxidation-re…	K15003|5.98948e-63|tca:664295|K15003 cytochrome P450 family 9 [EC:1.14.-.-] | (RefSeq) CYP9Z4, GLEAN_06444; cytochrome P450 9Z4	[Q]	Secondary metabolites biosynthesis, transport and catabolism	Cytochrome P450	cytochrome P450, partial [Cryptolaemus montrouzieri]
c119623.graph_c0	103.73	180.5		733.08	523.42		385.183	1.92174e-08	2.20281	up	Biological Process: immune system process (GO:0002376);; Molecular Function: binding (GO:0005488);; Cellular Component: membrane (GO:0016020);; Molecular Function: hydrolase activity (GO:0016787);;	K01446|1.47258e-78|tca:658050|K01446 peptidoglycan recognition protein | (RefSeq) PGRP; peptidoglycan-recognition protein LB	--	--	N-acetylmuramoyl-L-alanine amidase	PREDICTED: peptidoglycan-recognition protein LB isoform X1 [Tribolium castaneum]
c124232.graph_c2	26.52	27.11		147.18	87.22		72.0075	1.38642e-08	2.19636	up	Molecular Function: oxidoreductase activity (GO:0016491);; Molecular Function: metal ion binding (GO:0046872);;	K15003|0|tca:664295|K15003 cytochrome P450 family 9 [EC:1.14.-.-] | (RefSeq) CYP9Z4, GLEAN_06444; cytochrome P450 9Z4	[Q]	Secondary metabolites biosynthesis, transport and catabolism	Cytochrome P450	uncharacterized protein LOC108904004 [Anoplophora glabripennis]
c128374.graph_c1	14.44	18.74		36.21	49.16		29.6375	8.86741e-09	2.18248	up	Molecular Function: transferase activity (GO:0016740);;	K00825|3.67807e-125|tca:662228|K00825 kynurenine/2-aminoadipate aminotransferase [EC:2.6.1.7 2.6.1.39] | (RefSeq) aromatic amino acid aminotransferase DDB_G0287711	[E]	Amino acid transport and metabolism	Aminotransferase class I and II	PREDICTED: aromatic amino acid aminotransferase DDB_G0287711 [Tribolium castaneum]
c125349.graph_c0	172.47	252.63		876.82	909.79		552.928	7.71529e-13	2.17587	up	--	K01187|1.33409e-49|dmo:Dmoj_GI24705|K01187 alpha-glucosidase [EC:3.2.1.20] | (RefSeq) Dmoj_Mal-B1; Maltase B1	[G]	Carbohydrate transport and metabolism	Alpha amylase, catalytic domain	PREDICTED: maltase 1-like, partial [Agrilus planipennis]
c119866.graph_c0	21.63	20.63		94.72	78.54		53.88	3.2309e-12	2.14194	up	Molecular Function: transporter activity (GO:0005215);; Biological Process: transport (GO:0006810);;	K08145|2.16491e-150|tca:661519|K08145 MFS transporter, SP family, solute carrier family 2 (facilitated glucose transporter), member 8 | (RefSeq) facilitated trehalose transporter Tret1	[R]	General function prediction only	Sugar (and other) transporter;; Major Facilitator Superfamily	PREDICTED: facilitated trehalose transporter Tret1-like isoform X2 [Nicrophorus vespilloides]
c128922.graph_c0	28.62	67.86		191.45	205.68		123.403	9.18028e-07	2.13023	up	--	--	[T]	Signal transduction mechanisms	Reverse transcriptase (RNA-dependent DNA polymerase)	uncharacterized protein LOC111691438 [Anoplophora glabripennis]
c120358.graph_c0	8.45	8.11		34.75	32.56		20.9675	8.47361e-13	2.13021	up	Molecular Function: transcription factor activity, sequence-specific DNA binding (GO:0003700);; Biological Process: regulation of transcription, DNA-templated (GO:0006355);; Molecular Function: sequence-specific DNA binding (GO:0043565);;	K10052|6.13132e-119|tca:655869|K10052 CCAAT/enhancer binding protein (C/EBP), invertebrate | (RefSeq) CCAAT/enhancer-binding protein	[K]	Transcription	Basic region leucine zipper	PREDICTED: CCAAT/enhancer-binding protein [Dendroctonus ponderosae]
c113070.graph_c1	372.87	171.2		638.48	2020.94		800.872	0.000259048	2.11939	up	--	--	--	--	PBP/GOBP family	odorant-binding protein [Anoplophora chinensis]
c113222.graph_c1	202.95	185.4		817.94	745.41		487.925	2.32216e-13	2.10796	up	--	K03098|6.27327e-12|pxy:105385476|K03098 apolipoprotein D and lipocalin family protein | (RefSeq) apolipoprotein D-like	[M]	Cell wall/membrane/envelope biogenesis	--	PREDICTED: apolipoprotein D-like isoform X1 [Megachile rotundata]
c128865.graph_c1	1.68	3.56		10.52	12.47		7.0575	5.39403e-05	2.0977	up	--	--	--	--	--	--
c129560.graph_c0	20	21.44		61.72	147.78		62.735	3.08294e-07	2.09578	up	--	--	--	--	--	--
c126078.graph_c1	12.19	10.94		27.77	79.39		32.5725	2.66118e-05	2.0887	up	--	--	[T]	Signal transduction mechanisms	Lysosome-associated membrane glycoprotein (Lamp)	hypothetical protein TcasGA2_TC003851 [Tribolium castaneum]
c131138.graph_c0	2.02	3.18		12.02	9.23		6.6125	4.76972e-07	2.08397	up	--	--	[M]	Cell wall/membrane/envelope biogenesis	Ankyrin repeats (3 copies);; Ankyrin repeats (many copies);; Ankyrin repeat;; Ankyrin repeats (many copies);; Ankyrin repeat	PREDICTED: ankyrin-2-like [Wasmannia auropunctata]
c121702.graph_c0	2.54	1.91		17.12	7.06		7.1575	0.00664713	2.08123	up	Molecular Function: serine-type peptidase activity (GO:0008236);;	K01326|4.41994e-13|cfa:403515|K01326 pancreatic elastase I [EC:3.4.21.36] | (RefSeq) CELA1, ELA1, ELS1; chymotrypsin like elastase family member 1	[E]	Amino acid transport and metabolism	--	PREDICTED: trypsin-1-like isoform X2 [Drosophila navojoa]
c131741.graph_c0	14.12	15.07		59.35	53.62		35.54	6.98623e-14	2.07662	up	--	--	--	--	Lipocalin / cytosolic fatty-acid binding protein family	hypothetical protein EAG_00196, partial [Camponotus floridanus]
c127066.graph_c0	13.67	13.91		58	49.45		33.7575	1.19348e-11	2.07125	up	Biological Process: metabolic process (GO:0008152);; Molecular Function: transferase activity, transferring glycosyl groups (GO:0016757);;	K00699|1.4362e-100|tca:663770|K00699 glucuronosyltransferase [EC:2.4.1.17] | (RefSeq) UDP-glucuronosyltransferase 2B2	[GC]	--	UDP-glucoronosyl and UDP-glucosyl transferase;; Glycosyltransferase family 28 C-terminal domain	PREDICTED: UDP-glucuronosyltransferase 2B2 [Tribolium castaneum]
c126189.graph_c0	570.86	1008.68		3884.23	2978.5		2110.57	1.17648e-07	2.05994	up	Biological Process: carbohydrate metabolic process (GO:0005975);; Molecular Function: kinase activity (GO:0016301);; Biological Process: phosphorylation (GO:0016310);; Molecular Function: phosphotransferase activity, alcohol group as acceptor (GO:0016773);;	K00854|0|tca:658259|K00854 xylulokinase [EC:2.7.1.17] | (RefSeq) xylulose kinase	[G]	Carbohydrate transport and metabolism	FGGY family of carbohydrate kinases, N-terminal domain;; FGGY family of carbohydrate kinases, C-terminal domain	xylulose kinase [Anoplophora glabripennis]
c120332.graph_c0	3.51	7.35		27.52	16.13		13.6275	0.000332885	2.05223	up	Molecular Function: GTP cyclohydrolase I activity (GO:0003934);; Cellular Component: cytoplasm (GO:0005737);; Biological Process: tetrahydrofolate biosynthetic process (GO:0046654);;	K01495|1.19233e-14|nvi:100121765|K01495 GTP cyclohydrolase I [EC:3.5.4.16] | (RefSeq) GTP cyclohydrolase 1	[H]	Coenzyme transport and metabolism	--	PREDICTED: GTP cyclohydrolase 1 [Papilio polytes]
c120081.graph_c1	32.79	44.67		212.78	100.51		97.6875	8.87713e-06	2.04984	up	--	K03098|2.04838e-48|aec:105145072|K03098 apolipoprotein D and lipocalin family protein | (RefSeq) apolipoprotein D-like	[M]	Cell wall/membrane/envelope biogenesis	Lipocalin / cytosolic fatty-acid binding protein family;; Lipocalin-like domain	apolipoprotein D-like [Athalia rosae]
c129604.graph_c0	13.42	18.33		74.3	50.75		39.2	1.39531e-06	2.03769	up	--	--	--	--	--	PREDICTED: RNA-directed DNA polymerase from mobile element jockey-like [Tribolium castaneum]
c127693.graph_c4	18	10.48		56.23	54.53		34.81	6.59903e-07	2.01128	up	--	--	[R]	General function prediction only	Sulfotransferase domain	hypothetical protein AMK59_8051 [Oryctes borbonicus]
c129241.graph_c0	29.06	20.38		58.71	71.81		44.99	2.01013e-06	2.01083	up	Biological Process: sulfate transport (GO:0008272);; Molecular Function: sulfate transmembrane transporter activity (GO:0015116);; Cellular Component: membrane (GO:0016020);; Biological Process: transmembrane transport (GO:0055085);;	K14708|2.06701e-121|tca:658372|K14708 solute carrier family 26 (sodium-independent sulfate anion transporter), member 11 | (RefSeq) sodium-independent sulfate anion transporter	[P]	Inorganic ion transport and metabolism	Sulfate permease family	PREDICTED: sodium-independent sulfate anion transporter [Tribolium castaneum]
c126727.graph_c0	2706.34	4442.98		15519.4	11057.9		8431.66	1.76851e-07	1.98934	up	--	--	[I]	Lipid transport and metabolism	alpha/beta hydrolase fold	PREDICTED: lipase 3-like [Tribolium castaneum]
c129358.graph_c0	15.54	6.64		37.15	51.56		27.7225	0.000262434	1.98828	up	--	--	[Q]	Secondary metabolites biosynthesis, transport and catabolism	--	uncharacterized protein LOC111507969 [Leptinotarsa decemlineata]
c124672.graph_c0	189.08	151.1		497.52	724.59		390.572	9.91143e-10	1.98209	up	--	--	--	--	--	uncharacterized protein LOC108917941 [Anoplophora glabripennis]
c118418.graph_c0	6.5	6.64		27.92	21.65		15.6775	6.92548e-07	1.98028	up	--	--	--	--	--	uncharacterized protein LOC108913901 [Anoplophora glabripennis]
c123206.graph_c0	6.6	9.29		24.79	35.38		19.015	2.89171e-07	1.97891	up	Molecular Function: transferase activity (GO:0016740);;	K14286|1.35392e-10|tca:656564|K14286 ethanolamine-phosphate phospho-lyase [EC:4.2.3.2] | (RefSeq) alanine--glyoxylate aminotransferase 2-like	[R]	General function prediction only	--	PREDICTED: alanine--glyoxylate aminotransferase 2-like [Nicrophorus vespilloides]
c125676.graph_c0	138.6	208.81		992.84	351.63		422.97	0.00037457	1.97651	up	Molecular Function: metal ion binding (GO:0046872);;	--	[Q]	Secondary metabolites biosynthesis, transport and catabolism	Alcohol dehydrogenase GroES-like domain;; Zinc-binding dehydrogenase;; Glucose dehydrogenase C-terminus	PREDICTED: D-arabinitol dehydrogenase 1 [Tribolium castaneum]
c126331.graph_c1	2.7	1.31		2.74	27.34		8.5225	0.0239882	1.97587	up	--	--	--	--	Protein Family FAM60A	PREDICTED: protein FAM60A [Tribolium castaneum]
c121184.graph_c0	1.47	1.97		5.53	7.01		3.995	0.000636965	1.96729	up	Molecular Function: oxidoreductase activity (GO:0016491);; Biological Process: oxidation-reduction process (GO:0055114);;	--	[R]	General function prediction only	Aldo/keto reductase family	hypothetical protein D910_09666 [Dendroctonus ponderosae]
c123568.graph_c0	7.39	7.66		36.69	19.73		17.8675	2.19372e-05	1.94464	up	--	--	--	--	Ecdysteroid kinase;; Protein of unknown function (DUF1679);; Phosphotransferase enzyme family	PREDICTED: uncharacterized protein LOC655454 [Tribolium castaneum]
c129761.graph_c0	15.72	14.44		43.72	109.01		45.7225	6.61572e-06	1.94182	up	Molecular Function: binding (GO:0005488);; Molecular Function: oxidoreductase activity (GO:0016491);;	K15001|7.04425e-70|tca:660270|K15001 cytochrome P450 family 4 [EC:1.14.-.-] | (RefSeq) cytochrome P450-like protein	[QI]	--	Cytochrome P450	PREDICTED: cytochrome P450 4C1 [Tribolium castaneum]
c102459.graph_c0	11.58	14.01		52.72	43.31		30.405	2.15117e-06	1.93919	up	Molecular Function: GTP cyclohydrolase I activity (GO:0003934);; Cellular Component: cytoplasm (GO:0005737);; Biological Process: tetrahydrofolate biosynthetic process (GO:0046654);;	K01495|7.59808e-67|aga:AgaP_AGAP006441|K01495 GTP cyclohydrolase I [EC:3.5.4.16] | (RefSeq) AGAP006441-PB	[H]	Coenzyme transport and metabolism	GTP cyclohydrolase I	PREDICTED: GTP cyclohydrolase 1 [Papilio machaon]
c129558.graph_c0	30.53	26.48		70.04	176.04		75.7725	2.75215e-05	1.93908	up	--	--	--	--	--	vacuolar protein sorting-associated protein 13c [Lasius niger]
c127995.graph_c0	45.61	36.11		153.1	141.82		94.16	5.79803e-10	1.93827	up	Biological Process: signal transduction (GO:0007165);; Molecular Function: transferase activity (GO:0016740);; Biological Process: regulation of GTPase activity (GO:0043087);;	K00814|8.23998e-68|aag:AaeL_AAEL009872|K00814 alanine transaminase [EC:2.6.1.2] | (RefSeq) AAEL009872-PA	[E]	Amino acid transport and metabolism	--	alanine aminotransferase 2 [Leptinotarsa decemlineata]
c124140.graph_c0	3.2	3.7		14.66	10.47		8.0075	9.51207e-07	1.93196	up	Biological Process: transport (GO:0006810);;	--	[P]	Inorganic ion transport and metabolism	Ion channel	open rectifier potassium channel protein 1 [Anoplophora glabripennis]
c130941.graph_c0	21.01	31.37		79.26	110.1		60.435	4.23932e-08	1.92939	up	Molecular Function: transaminase activity (GO:0008483);; Molecular Function: pyridoxal phosphate binding (GO:0030170);;	K14286|5.10478e-128|tca:656564|K14286 ethanolamine-phosphate phospho-lyase [EC:4.2.3.2] | (RefSeq) alanine--glyoxylate aminotransferase 2-like	[R]	General function prediction only	Aminotransferase class-III	alanine--glyoxylate aminotransferase 2-like [Anoplophora glabripennis]
c126292.graph_c0	8.13	18.4		54.27	41.64		30.61	4.06585e-05	1.92662	up	--	--	[O]	Posttranslational modification, protein turnover, chaperones	6-bladed beta-propeller;; NHL repeat	PREDICTED: RING finger protein nhl-1 [Tribolium castaneum]
c120791.graph_c1	237.79	397.82		1432.2	875.52		735.832	9.0425e-06	1.92351	up	--	--	--	--	Chitin binding Peritrophin-A domain;; Viral capsid protein 91 N-terminal	chondroitin proteoglycan 2-like [Exaiptasia pallida]
c124384.graph_c2	1.9	2.78		8.82	7.19		5.1725	1.86805e-07	1.90997	up	Cellular Component: mitochondrial outer membrane (GO:0005741);; Biological Process: cellular response to stress (GO:0033554);;	--	--	--	Mitochondria-eating protein	PREDICTED: uncharacterized protein LOC656542 [Tribolium castaneum]
c131039.graph_c2	4.25	1.04		3.36	7.67		4.08	0.00699939	1.90268	up	--	--	--	--	--	PREDICTED: uncharacterized protein LOC108371990 [Rhagoletis zephyria]
c130769.graph_c1	2.77	2.25		6.93	7.42		4.8425	4.60644e-08	1.89227	up	--	--	--	--	--	uncharacterized protein LOC108910148 [Anoplophora glabripennis]
c129881.graph_c0	11.49	6.9		29.06	32.94		20.0975	2.51726e-07	1.88575	up	--	K14453|0|tca:659697|K14453 solute carrier family 26, other | (RefSeq) solute carrier family 26 member 10	[P]	Inorganic ion transport and metabolism	Sulfate permease family;; STAS domain	PREDICTED: solute carrier family 26 member 10 isoform X1 [Tribolium castaneum]
c113956.graph_c0	19.67	20.83		84.87	54.18		44.8875	7.19727e-07	1.88434	up	Molecular Function: zinc ion transmembrane transporter activity (GO:0005385);; Cellular Component: plasma membrane (GO:0005886);; Biological Process: response to zinc ion (GO:0010043);; Cellular Component: integral component of membrane (GO:0016021);; Molecular Function: oxidoreductase activity (GO:0016491);; Biological Process: regulation of sequestering of zinc ion (GO:0061088);; Biological Pro…	K14689|3.4282e-58|tca:655654|K14689 solute carrier family 30 (zinc transporter), member 2 | (RefSeq) zinc transporter 2	[P]	Inorganic ion transport and metabolism	Cation efflux family	Zinc transporter [Daphnia magna]
c124695.graph_c2	1.09	2.2		5.6	6.24		3.7825	0.000133079	1.88089	up	--	--	[R]	General function prediction only	Acyltransferase family	PREDICTED: nose resistant to fluoxetine protein 6-like [Tribolium castaneum]
c129233.graph_c1	10.45	16.28		52.22	38.29		29.31	1.98715e-06	1.88052	up	--	--	[T]	Signal transduction mechanisms	Protein tyrosine kinase;; Protein kinase domain	fibroblast growth factor receptor 3 [Anoplophora glabripennis]
c122774.graph_c1	35.81	36.61		91.18	164.42		82.005	3.0563e-07	1.87668	up	--	K10435|1.05552e-36|tca:660458|K10435 microtubule-associated protein 1 light chain | (RefSeq) microtubule-associated proteins 1A/1B light chain 3C	[Z]	Cytoskeleton	Autophagy protein Atg8 ubiquitin like	PREDICTED: microtubule-associated proteins 1A/1B light chain 3C [Tribolium castaneum]
c126773.graph_c0	15.75	16		71.52	39.68		35.7375	1.34697e-05	1.87379	up	--	K18644|6.30791e-11|tca:663803|K18644 eukaryotic translation initiation factor 4E binding protein 2 | (RefSeq) eukaryotic translation initiation factor 4E-binding protein 2	--	--	Eukaryotic translation initiation factor 4E binding protein (EIF4EBP)	PREDICTED: eukaryotic translation initiation factor 4E-binding protein 2 [Tribolium castaneum]
c127673.graph_c0	8.36	11.25		37.72	28.72		21.5125	4.08842e-07	1.8663	up	--	K00699|7.36546e-40|tca:657451|K00699 glucuronosyltransferase [EC:2.4.1.17] | (RefSeq) UDP-glucuronosyltransferase 2B9	[GC]	--	UDP-glucoronosyl and UDP-glucosyl transferase	PREDICTED: UDP-glucuronosyltransferase 2B37-like [Aethina tumida]
c130069.graph_c0	358.37	472.41		1922.82	985.11		934.678	2.31366e-05	1.86612	up	--	--	[I]	Lipid transport and metabolism	Partial alpha/beta-hydrolase lipase region	PREDICTED: lipase 3-like [Tribolium castaneum]
c126558.graph_c0	5.62	6.83		27.55	17.43		14.3575	0.000398304	1.86358	up	--	--	--	--	--	hypothetical protein ALC62_03230 [Cyphomyrmex costatus]
c126436.graph_c0	2.69	2.6		9.59	8.79		5.9175	3.64254e-07	1.85677	up	Molecular Function: catalytic activity (GO:0003824);; Biological Process: molybdopterin cofactor metabolic process (GO:0043545);;	K15631|0|phu:Phum_PHUM354400|K15631 molybdenum cofactor sulfurtransferase [EC:2.8.1.9] | (RefSeq) molybdopterin cofactor sulfurase, putative	[H]	Coenzyme transport and metabolism	MOSC N-terminal beta barrel domain;; MOSC domain	PREDICTED: molybdenum cofactor sulfurase 3 [Agrilus planipennis]
c127898.graph_c0	1.84	2.63		5.42	5.89		3.945	1.52564e-05	1.85276	up	--	--	--	--	--	--
c131820.graph_c2	1.18	2.42		5.98	8.22		4.45	0.00338185	1.84346	up	--	--	--	--	--	histone-lysine N-methyltransferase SETMAR-like [Anoplophora glabripennis]
c130297.graph_c0	40.81	19.53		97.25	130.09		71.92	3.98301e-05	1.84226	up	Molecular Function: nucleotide binding (GO:0000166);; Biological Process: transport (GO:0006810);; Cellular Component: membrane (GO:0016020);; Molecular Function: ATPase activity (GO:0016887);;	K05673|0|tca:657184|K05673 ATP-binding cassette, subfamily C (CFTR/MRP), member 4 | (RefSeq) probable multidrug resistance-associated protein lethal(2)03659	[Q]	Secondary metabolites biosynthesis, transport and catabolism	ABC transporter transmembrane region	putative multidrug resistance-associated protein lethal(2)03659-like Protein [Tribolium castaneum]
c124592.graph_c0	20.13	18.79		66.03	60.65		41.4	1.41099e-09	1.83372	up	--	--	[PT]	--	SMP-30/Gluconolaconase/LRE-like region	regucalcin-like isoform X2 [Anoplophora glabripennis]
c130677.graph_c0	9.3	5.95		29.52	15.26		15.0075	7.58241e-05	1.83315	up	Biological Process: DNA metabolic process (GO:0006259);; Molecular Function: transferase activity (GO:0016740);;	--	[R]	General function prediction only	Ecdysteroid kinase;; Protein of unknown function (DUF1679);; Phosphotransferase enzyme family	Retrovirus-related Pol polyprotein from transposon 412-like Protein [Tribolium castaneum]
c127892.graph_c2	16.1	15.51		36.47	71		34.77	4.50293e-06	1.83198	up	--	K15001|5.95071e-176|tca:660270|K15001 cytochrome P450 family 4 [EC:1.14.-.-] | (RefSeq) cytochrome P450-like protein	[QI]	--	Cytochrome P450	PREDICTED: cytochrome P450 4C1 [Tribolium castaneum]
c117810.graph_c0	3.11	3.25		12.47	9.31		7.035	6.44661e-05	1.82091	up	Cellular Component: nucleus (GO:0005634);; Molecular Function: zinc ion binding (GO:0008270);;	K19197|8.37504e-118|tca:659310|K19197 inhibitor of growth protein 1 | (RefSeq) inhibitor of growth protein 1	[B]	Chromatin structure and dynamics	Inhibitor of growth proteins N-terminal histone-binding	PREDICTED: inhibitor of growth protein 1 [Tribolium castaneum]
c122283.graph_c0	15.07	9.52		35.03	48.65		27.0675	5.46932e-06	1.82005	up	--	--	--	--	Ecdysteroid kinase;; Protein of unknown function (DUF1679)	PREDICTED: uncharacterized protein LOC108568564 [Nicrophorus vespilloides]
c120433.graph_c0	13.23	4.57		15.56	67.73		25.2725	0.0229205	1.81664	up	--	--	--	--	--	PREDICTED: uncharacterized protein LOC103568218 isoform X2 [Microplitis demolitor]
c122159.graph_c1	3.97	4.58		18.78	10.8		9.5325	6.44661e-05	1.8138	up	Molecular Function: transferase activity (GO:0016740);;	K00699|1.41138e-75|tca:658932|K00699 glucuronosyltransferase [EC:2.4.1.17] | (RefSeq) UDP-glucuronosyltransferase 2B14	[GC]	--	UDP-glucoronosyl and UDP-glucosyl transferase;; Glycosyltransferase family 28 C-terminal domain	UDP-glucuronosyltransferase 2B14-like Protein [Tribolium castaneum]
c124667.graph_c1	2.05	3.51		11.62	7.37		6.1375	0.00027618	1.80919	up	Molecular Function: transporter activity (GO:0005215);; Cellular Component: membrane (GO:0016020);;	--	[R]	General function prediction only	Major Facilitator Superfamily;; Sugar (and other) transporter	PREDICTED: synaptic vesicle glycoprotein 2B-like [Nicrophorus vespilloides]
c116593.graph_c0	3.15	2.76		7.9	14.78		7.1475	0.00462693	1.80896	up	--	--	--	--	--	PREDICTED: uncharacterized protein LOC106808117 [Priapulus caudatus]
c126116.graph_c2	173.28	272.42		903.56	576.33		481.398	1.31268e-05	1.80443	up	--	--	--	--	Chitin binding Peritrophin-A domain	--
c127963.graph_c0	73.87	79.85		205.29	240.76		149.942	7.45079e-12	1.79996	up	Molecular Function: oxidoreductase activity (GO:0016491);; Molecular Function: metal ion binding (GO:0046872);;	K15003|0|tca:664295|K15003 cytochrome P450 family 9 [EC:1.14.-.-] | (RefSeq) CYP9Z4, GLEAN_06444; cytochrome P450 9Z4	[Q]	Secondary metabolites biosynthesis, transport and catabolism	Cytochrome P450	cytochrome P450 CYP9Z401 [Cryptolaemus montrouzieri]
c130458.graph_c0	27.54	33.87		120.26	79.98		65.4125	7.62116e-07	1.79334	up	--	K08269|4.94298e-24|phu:Phum_PHUM233660|K08269 serine/threonine-protein kinase ULK/ATG1 [EC:2.7.11.1] | (RefSeq) serine/threonine-protein kinase ULK2, putative	[OUT]	--	Protein kinase domain;; Protein tyrosine kinase	PREDICTED: serine/threonine-protein kinase ULK2 isoform X1 [Dendroctonus ponderosae]
c128191.graph_c2	2.43	1.99		5.21	10.51		5.035	0.000776576	1.78712	up	--	--	--	--	--	--
c127245.graph_c0	61.17	54.87		244.16	132.26		123.115	3.1582e-05	1.78554	up	--	K00140|0|tca:663091|K00140 malonate-semialdehyde dehydrogenase (acetylating) / methylmalonate-semialdehyde dehydrogenase [EC:1.2.1.18 1.2.1.27] | (RefSeq) probable methylmalonate-semialdehyde dehydrogenase [acylating], mitochondrial	[EG]	--	Aldehyde dehydrogenase family	PREDICTED: probable methylmalonate-semialdehyde dehydrogenase [acylating], mitochondrial [Aethina tumida]
c122991.graph_c0	1.96	2.67		9.95	8.82		5.85	0.0113083	1.7848	up	Biological Process: ion transport (GO:0006811);; Cellular Component: membrane (GO:0016020);; Biological Process: transmembrane transport (GO:0055085);;	K04978|2.09221e-20|tca:663729|K04978 transient receptor potential cation channel subfamily M member 3 | (RefSeq) GLEAN_09943, TRPM; transient receptor potential cation channel, subfamily M	--	--	--	transient receptor potential cation channel trpm isoform X1 [Anoplophora glabripennis]
c130260.graph_c0	1.17	3.06		2.51	2.79		2.3825	0.0102138	1.78318	up	--	--	--	--	--	--
c123304.graph_c0	46.61	80.24		225.62	180.34		133.203	3.85208e-06	1.77846	up	Molecular Function: hydrolase activity, hydrolyzing O-glycosyl compounds (GO:0004553);; Biological Process: carbohydrate metabolic process (GO:0005975);;	--	[G]	Carbohydrate transport and metabolism	Glycosyl hydrolases family 35;; Beta-galactosidase	beta-galactosidase-1-like protein 2 [Anoplophora glabripennis]
c115529.graph_c0	109.13	79.16		446.74	196.86		207.972	0.000490718	1.77556	up	Biological Process: branched-chain amino acid catabolic process (GO:0009083);; Molecular Function: oxidoreductase activity, acting on the CH-OH group of donors, NAD or NADP as acceptor (GO:0016616);;	K00020|4.86296e-117|tca:663823|K00020 3-hydroxyisobutyrate dehydrogenase [EC:1.1.1.31] | (RefSeq) 3-hydroxyisobutyrate dehydrogenase, mitochondrial	[R]	General function prediction only	NAD binding domain of 6-phosphogluconate dehydrogenase;; NAD-binding of NADP-dependent 3-hydroxyisobutyrate dehydrogenase;; NADP oxidoreductase coenzyme F420-dependent;; D-isomer specific 2-hydroxyacid dehydrogenase, NAD binding domain;; Ornithine cyclodeaminase/mu-crystallin family;; Acetohydroxy acid isomeroreductase, NADPH-binding domain	3-hydroxyisobutyrate dehydrogenase, mitochondrial [Leptinotarsa decemlineata]
c94793.graph_c0	1.02	1.71		1.54	2.87		1.785	0.0326201	1.77158	up	Molecular Function: structural constituent of ribosome (GO:0003735);; Molecular Function: peroxidase activity (GO:0004601);; Molecular Function: calcium ion binding (GO:0005509);; Cellular Component: ribosome (GO:0005840);; Biological Process: translation (GO:0006412);; Biological Process: response to oxidative stress (GO:0006979);; Cellular Component: integral component of membrane (GO:0016021);…	K02925|0|api:100168765|K02925 large subunit ribosomal protein L3e | (RefSeq) 60S ribosomal protein L3	[J]	Translation, ribosomal structure and biogenesis	Ribosomal protein L3	PREDICTED: 60S ribosomal protein L3 [Acyrthosiphon pisum]
c127392.graph_c0	50.4	23.95		85.49	167.59		81.8575	0.000564246	1.76876	up	--	--	[R]	General function prediction only	Carboxylesterase family;; alpha/beta hydrolase fold	venom carboxylesterase-6-like [Anoplophora glabripennis]
c125424.graph_c0	42.32	28.6		152.37	94.69		79.495	1.05849e-05	1.75541	up	Molecular Function: amidophosphoribosyltransferase activity (GO:0004044);; Biological Process: 'de novo' IMP biosynthetic process (GO:0006189);; Biological Process: purine nucleobase biosynthetic process (GO:0009113);; Biological Process: nucleoside metabolic process (GO:0009116);; Molecular Function: metal ion binding (GO:0046872);; Molecular Function: iron-sulfur cluster binding (GO:0051536);;	K00764|0|tca:656545|K00764 amidophosphoribosyltransferase [EC:2.4.2.14] | (RefSeq) amidophosphoribosyltransferase	[F]	Nucleotide transport and metabolism	Glutamine amidotransferase domain;; Glutamine amidotransferase domain;; Phosphoribosyl transferase domain	PREDICTED: amidophosphoribosyltransferase [Tribolium castaneum]
c117193.graph_c0	7.65	7.33		24.99	22.36		15.5825	1.15383e-05	1.75166	up	Biological Process: single-organism process (GO:0044699);; Biological Process: regulation of cellular process (GO:0050794);;	--	--	--	--	PREDICTED: feeding circuit activating peptides-like [Priapulus caudatus]
c127436.graph_c1	8.39	7.65		27.67	22.35		16.515	4.67783e-07	1.74861	up	--	--	[S]	Function unknown	Leucine Rich repeats (2 copies);; Ubiquitin-like domain	PREDICTED: tubulin-specific chaperone cofactor E-like protein [Tribolium castaneum]
c126549.graph_c1	74.19	123.39		350.57	269.47		204.405	7.62547e-06	1.74546	up	Molecular Function: acid phosphatase activity (GO:0003993);; Biological Process: dephosphorylation (GO:0016311);; Molecular Function: metal ion binding (GO:0046872);;	--	[G]	Carbohydrate transport and metabolism	Purple acid Phosphatase, N-terminal domain;; Calcineurin-like phosphoesterase	acid phosphatase type 7 [Leptinotarsa decemlineata]
c129822.graph_c0	251.04	238.88		634.48	873.45		499.463	2.24045e-09	1.7426	up	--	--	--	--	--	--
c123193.graph_c0	6.34	5.84		20.14	17.22		12.385	4.08348e-07	1.73412	up	--	--	--	--	Leucine rich repeat	PREDICTED: uncharacterized protein LOC109543314 [Dendroctonus ponderosae]
c128727.graph_c0	8.31	3.31		10.72	39.73		15.5175	0.0346253	1.7334	up	--	--	--	--	--	uncharacterized protein LOC111691471 [Anoplophora glabripennis]
c124172.graph_c1	3.05	5.62		11.84	15.98		9.1225	0.000178398	1.72733	up	Molecular Function: transaminase activity (GO:0008483);; Molecular Function: pyridoxal phosphate binding (GO:0030170);;	K14286|5.96165e-70|tca:656564|K14286 ethanolamine-phosphate phospho-lyase [EC:4.2.3.2] | (RefSeq) alanine--glyoxylate aminotransferase 2-like	[R]	General function prediction only	Aminotransferase class-III	alanine--glyoxylate aminotransferase 2-like [Onthophagus taurus]
c127174.graph_c0	666.14	675.66		1728.49	2360.52		1357.7	1.1519e-09	1.72701	up	--	K11433|5.41084e-14|bmor:100101184|K11433 histone-lysine N-methyltransferase SETMAR [EC:2.1.1.43] | (RefSeq) mariner transposase	--	--	--	mariner transposase [Bombyx mori]
c125894.graph_c2	31.59	26.15		117.23	56.27		57.81	0.000232156	1.7209	up	--	K08145|8.66087e-82|tca:655877|K08145 MFS transporter, SP family, solute carrier family 2 (facilitated glucose transporter), member 8 | (RefSeq) facilitated trehalose transporter Tret1	[R]	General function prediction only	Sugar (and other) transporter;; Major Facilitator Superfamily	PREDICTED: facilitated trehalose transporter Tret1 [Tribolium castaneum]
c108905.graph_c0	57.42	84.5		205.85	225.1		143.218	1.08186e-07	1.71763	up	--	--	--	--	--	--
c127774.graph_c0	22.56	31.11		117.5	70.05		60.305	3.17571e-05	1.71428	up	Molecular Function: binding (GO:0005488);;	--	[R]	General function prediction only	Major Facilitator Superfamily;; Sugar (and other) transporter	PREDICTED: zinc finger protein 708 [Tribolium castaneum]
c129307.graph_c0	4.27	5.48		25.87	7.12		10.685	0.0106175	1.7086	up	--	K14410|7.09439e-65|tca:655779|K14410 lysosomal acid phosphatase [EC:3.1.3.2] | (RefSeq) prostatic acid phosphatase	[I]	Lipid transport and metabolism	Histidine phosphatase superfamily (branch 2)	PREDICTED: prostatic acid phosphatase [Tribolium castaneum]
c120570.graph_c2	171.17	145.44		244.11	828.14		347.215	0.00240443	1.70821	up	--	--	--	--	--	uncharacterized protein LOC108917127 [Anoplophora glabripennis]
c122594.graph_c0	74.02	45.58		201.32	167.08		122	1.69257e-05	1.70211	up	Molecular Function: phosphoribosylamine-glycine ligase activity (GO:0004637);; Molecular Function: phosphoribosylformylglycinamidine cyclo-ligase activity (GO:0004641);; Molecular Function: phosphoribosylglycinamide formyltransferase activity (GO:0004644);; Molecular Function: ATP binding (GO:0005524);; Cellular Component: cytoplasm (GO:0005737);; Biological Process: 'de novo' IMP biosynthetic pr…	K11787|0|tca:661737|K11787 phosphoribosylamine--glycine ligase / phosphoribosylglycinamide formyltransferase / phosphoribosylformylglycinamidine cyclo-ligase [EC:6.3.4.13 2.1.2.2 6.3.3.1] | (RefSeq) trifunctional purine biosynthetic protein adenosine-3	[F]	Nucleotide transport and metabolism	Phosphoribosylglycinamide synthetase, ATP-grasp (A) domain;; Phosphoribosylglycinamide synthetase, N domain;; Phosphoribosylglycinamide synthetase, C domain;; ATP-grasp domain	PREDICTED: LOW QUALITY PROTEIN: trifunctional purine biosynthetic protein adenosine-3 [Aethina tumida]
c126747.graph_c0	1.76	1.55		2.93	8.68		3.73	0.0109574	1.70084	up	Biological Process: protein peptidyl-prolyl isomerization (GO:0000413);; Molecular Function: peptidyl-prolyl cis-trans isomerase activity (GO:0003755);; Biological Process: protein folding (GO:0006457);; Cellular Component: integral component of membrane (GO:0016021);; Molecular Function: protein dimerization activity (GO:0046983);;	--	--	--	Domain of unknown function (DUF4792)	PREDICTED: uncharacterized protein LOC658443 isoform X2 [Tribolium castaneum]
c128297.graph_c0	3.31	6.75		15.71	14.8		10.1425	0.00106351	1.69985	up	--	--	--	--	Chitin binding Peritrophin-A domain	PREDICTED: histone-lysine N-methyltransferase SETMAR-like [Ceratina calcarata]
c116782.graph_c0	9.33	12.18		17.58	53.29		23.095	0.00169423	1.69759	up	Molecular Function: transcription factor activity, sequence-specific DNA binding (GO:0003700);; Biological Process: regulation of transcription, DNA-templated (GO:0006355);; Molecular Function: sequence-specific DNA binding (GO:0043565);;	K12114|8.4576e-127|tca:660017|K12114 vrille | (RefSeq) argo, vri, vrille; uncharacterized LOC660017	[K]	Transcription	Basic region leucine zipper;; bZIP transcription factor	uncharacterized protein LOC108906278 isoform X1 [Anoplophora glabripennis]
c126091.graph_c0	7.57	10.97		36.43	22.54		19.3775	0.000194659	1.69486	up	--	--	--	--	--	--
c128636.graph_c0	17.3	27.65		100.97	44.12		47.51	0.00136359	1.68977	up	Molecular Function: catalytic activity (GO:0003824);; Biological Process: metabolic process (GO:0008152);;	--	[I]	Lipid transport and metabolism	AMP-binding enzyme;; AMP-binding enzyme C-terminal domain	tigger transposable element-derived protein 6-like [Pieris rapae]
c123068.graph_c0	4.69	5.14		19.01	19.34		12.045	2.93236e-07	1.68469	up	Molecular Function: RNA binding (GO:0003723);; Molecular Function: helicase activity (GO:0004386);; Molecular Function: ATP binding (GO:0005524);;	K13179|0|tca:662696|K13179 ATP-dependent RNA helicase DDX18/HAS1 [EC:3.6.4.13] | (RefSeq) probable ATP-dependent RNA helicase pitchoune	[A]	RNA processing and modification	DEAD/DEAH box helicase	PREDICTED: probable ATP-dependent RNA helicase pitchoune [Tribolium castaneum]
c126549.graph_c0	93.27	154.53		417.73	320.05		246.395	1.38421e-05	1.68159	up	Molecular Function: acid phosphatase activity (GO:0003993);; Biological Process: dephosphorylation (GO:0016311);; Molecular Function: metal ion binding (GO:0046872);;	--	[G]	Carbohydrate transport and metabolism	Iron/zinc purple acid phosphatase-like protein C;; Calcineurin-like phosphoesterase	PREDICTED: LOW QUALITY PROTEIN: acid phosphatase type 7 [Aethina tumida]
c126743.graph_c0	3.06	3.89		9.22	11.33		6.875	4.24467e-06	1.68093	up	--	--	--	--	--	PREDICTED: uncharacterized protein LOC109607778 [Aethina tumida]
c108905.graph_c1	38.12	54.39		129.2	143.66		91.3425	2.26262e-07	1.67195	up	--	K01514|3.55817e-16|tca:663036|K01514 exopolyphosphatase [EC:3.6.1.11] | (RefSeq) protein prune homolog	[C]	Energy production and conversion	--	exopolyphosphatase PRUNE1-like [Helicoverpa armigera]
c127071.graph_c0	20.7	26.67		85.47	54.39		46.8075	2.36661e-05	1.66928	up	Molecular Function: protein serine/threonine kinase activity (GO:0004674);; Biological Process: phosphorylation (GO:0016310);; Molecular Function: purine ribonucleotide binding (GO:0032555);; Molecular Function: anion binding (GO:0043168);;	K07376|0|tca:663123|K07376 cGMP-dependent protein kinase 1 [EC:2.7.11.12] | (RefSeq) cGMP-dependent protein kinase 1	[T]	Signal transduction mechanisms	Protein kinase domain;; Protein tyrosine kinase;; Cyclic nucleotide-binding domain	cGMP-dependent protein kinase, isozyme 1 isoform X1 [Anoplophora glabripennis]
c130881.graph_c0	975.28	1457.26		4593.45	2642.68		2417.17	0.000122572	1.66483	up	--	--	--	--	--	zinc finger MYM-type protein 1-like [Myzus persicae]
c131702.graph_c0	73.16	56.54		164.9	233.33		131.983	1.39531e-06	1.66309	up	--	--	--	--	--	--
c129025.graph_c1	2.18	2.93		8.1	6.63		4.96	1.50375e-05	1.66242	up	--	K05719|9.60709e-151|tca:660948|K05719 integrin beta 1 | (RefSeq) integrin beta-nu	[TW]	--	Integrin beta chain VWA domain;; EGF-like domain;; Integrin beta cytoplasmic domain	PREDICTED: integrin beta-nu [Tribolium castaneum]
c131322.graph_c0	10.03	12.59		35.79	29.68		22.0225	4.25833e-07	1.66032	up	--	K18809|0|tca:656158|K18809 protein toll | (RefSeq) Toll3; toll-like receptor 3	[T]	Signal transduction mechanisms	Leucine rich repeat;; Leucine Rich repeats (2 copies);; Leucine rich repeats (6 copies);; TIR domain;; TIR domain;; Leucine-rich repeat;; Leucine Rich Repeat	toll-like protein [Tribolium castaneum]
c128496.graph_c0	5.28	4.44		21.31	11.7		10.6825	0.000508788	1.66028	up	--	--	--	--	--	major facilitator superfamily domain-containing protein 1 isoform X1 [Anoplophora glabripennis]
c130008.graph_c2	9.77	7.47		24.96	28.66		17.715	3.70783e-05	1.66003	up	--	--	[R]	General function prediction only	Reverse transcriptase (RNA-dependent DNA polymerase)	PREDICTED: RNA-directed DNA polymerase from mobile element jockey-like [Bemisia tabaci]
c114975.graph_c0	11.68	13.95		43.46	32.53		25.405	3.16537e-05	1.65994	up	--	K00699|1.38852e-34|tca:656290|K00699 glucuronosyltransferase [EC:2.4.1.17] | (RefSeq) 2-hydroxyacylsphingosine 1-beta-galactosyltransferase-like	[GC]	--	--	PREDICTED: UDP-glucuronosyltransferase-like [Aethina tumida]
c128140.graph_c1	1.29	1.76		3.44	3.69		2.545	0.000750639	1.65812	up	--	--	--	--	Transposase IS4	uncharacterized protein LOC111355922 isoform X1 [Spodoptera litura]
c121954.graph_c0	4.02	5.78		12.42	16.71		9.7325	5.49936e-05	1.65118	up	Molecular Function: G-protein coupled receptor activity (GO:0004930);; Biological Process: G-protein coupled receptor signaling pathway (GO:0007186);; Cellular Component: membrane (GO:0016020);;	--	[R]	General function prediction only	7 transmembrane receptor (rhodopsin family);; Serpentine type 7TM GPCR chemoreceptor Srv;; Olfactory receptor;; Serpentine type 7TM GPCR chemoreceptor Srx;; Serpentine type 7TM GPCR chemoreceptor Srsx	Neuropeptides capa receptor-like Protein [Tribolium castaneum]
c127949.graph_c0	1.04	1.09		3.35	2.94		2.105	0.000189098	1.64623	up	Molecular Function: zinc ion binding (GO:0008270);; Cellular Component: integral component of membrane (GO:0016021);;	--	[O]	Posttranslational modification, protein turnover, chaperones	Zinc finger, C3HC4 type (RING finger);; Ring finger domain;; Zinc finger, C3HC4 type (RING finger)	uncharacterized protein LOC100141687 [Tribolium castaneum]
c130290.graph_c0	8.88	9.63		21.73	32.32		18.14	2.34901e-06	1.64355	up	--	--	--	--	--	uncharacterized protein LOC111351351 [Spodoptera litura]
c126499.graph_c0	3.6	3.13		9.87	9.85		6.6125	1.87637e-05	1.64272	up	--	--	--	--	--	PREDICTED: uncharacterized protein LOC660630 isoform X2 [Tribolium castaneum]
c126109.graph_c0	3.96	3.66		8.66	13.64		7.48	9.00613e-06	1.63823	up	--	K09268|9.51156e-74|tca:661892|K09268 transcription factor SOX4/11/12 (SOX group C) | (RefSeq) protein SOX-15	[K]	Transcription	HMG (high mobility group) box;; HMG-box domain	transcription factor Sox-11-A-like [Anoplophora glabripennis]
c109449.graph_c0	1048.73	1041.96		3619.9	2393.96		2026.14	7.41846e-06	1.63662	up	--	--	--	--	MANEC domain;; Low-density lipoprotein receptor domain class A	PREDICTED: uncharacterized protein LOC103314212 isoform X1 [Tribolium castaneum]
c127187.graph_c1	30.68	31.96		92.47	81.16		59.0675	7.54986e-08	1.63392	up	Molecular Function: iron ion binding (GO:0005506);; Molecular Function: oxidoreductase activity, acting on single donors with incorporation of molecular oxygen, incorporation of two atoms of oxygen (GO:0016702);; Biological Process: oxidation-reduction process (GO:0055114);;	K00456|1.63647e-97|tca:663314|K00456 cysteine dioxygenase [EC:1.13.11.20] | (RefSeq) cysteine dioxygenase type 1	[E]	Amino acid transport and metabolism	Cysteine dioxygenase type I	PREDICTED: cysteine dioxygenase type 1 [Tribolium castaneum]
c131302.graph_c1	12.2	13.48		39.27	33.68		24.6575	5.58527e-06	1.63171	up	--	--	--	--	--	--
c125209.graph_c0	22.63	22.61		63.06	116.64		56.235	8.29109e-05	1.62808	up	--	--	--	--	--	PREDICTED: uncharacterized protein LOC655532 isoform X1 [Tribolium castaneum]
c119633.graph_c0	122.9	112.02		315.34	342.44		223.175	3.02987e-09	1.62678	up	Molecular Function: glycine N-methyltransferase activity (GO:0017174);; Biological Process: methylation (GO:0032259);; Molecular Function: dimethylglycine N-methyltransferase activity (GO:0052729);; Molecular Function: sarcosine N-methyltransferase activity (GO:0052730);;	K00552|1.33321e-113|tca:662005|K00552 glycine N-methyltransferase [EC:2.1.1.20] | (RefSeq) glycine N-methyltransferase	--	--	Methyltransferase domain;; Methyltransferase domain;; Methyltransferase domain;; Methyltransferase domain;; Methyltransferase domain;; ubiE/COQ5 methyltransferase family;; Tellurite resistance protein TehB	PREDICTED: glycine N-methyltransferase [Tribolium castaneum]
c126372.graph_c1	19.08	26.85		73.5	56.87		44.075	3.33569e-06	1.62595	up	Molecular Function: binding (GO:0005488);; Molecular Function: oxidoreductase activity (GO:0016491);;	K14999|8.22666e-47|tca:659054|K14999 cytochrome P450 family 6 [EC:1.14.-.-] | (RefSeq) CYP345B1; cytochrome P450 345B1	[Q]	Secondary metabolites biosynthesis, transport and catabolism	Cytochrome P450	cytochrome P450 monooxygenase CYP345B1 [Tenebrio molitor]
c120622.graph_c0	27.29	27.69		65.97	89.91		52.715	5.06215e-08	1.62416	up	--	--	--	--	Domain of unknown function (DUF4803)	uncharacterized protein LOC108911535 isoform X1 [Anoplophora glabripennis]
c123522.graph_c0	1.04	1.28		3.46	3.9		2.42	0.00359133	1.61969	up	--	--	[R]	General function prediction only	Ankyrin repeats (3 copies);; Ankyrin repeat;; Ankyrin repeats (many copies);; Ankyrin repeats (many copies);; Ankyrin repeat	ankyrin-3-like isoform X1 [Leptinotarsa decemlineata]
c131956.graph_c0	30.94	42.72		111.05	96.89		70.4	6.90167e-07	1.61866	up	Molecular Function: alpha,alpha-trehalase activity (GO:0004555);; Biological Process: trehalose metabolic process (GO:0005991);;	K01194|0|tca:662746|K01194 alpha,alpha-trehalase [EC:3.2.1.28] | (RefSeq) trehalase	[G]	Carbohydrate transport and metabolism	Trehalase	trehalase 1 [Harmonia axyridis]
c130365.graph_c0	28.78	29.82		91.39	73.21		55.8	5.9411e-07	1.61743	up	Biological Process: transport (GO:0006810);; Cellular Component: membrane (GO:0016020);; Molecular Function: transmembrane transporter activity (GO:0022857);;	K08145|1.45267e-169|tca:657931|K08145 MFS transporter, SP family, solute carrier family 2 (facilitated glucose transporter), member 8 | (RefSeq) facilitated trehalose transporter Tret1-2 homolog	[R]	General function prediction only	Sugar (and other) transporter;; Major Facilitator Superfamily	sugar transporter 14 [Tenebrio molitor]
c123899.graph_c0	22.62	22.25		52.96	75.81		43.41	2.67021e-07	1.61703	up	Molecular Function: hydrolase activity, hydrolyzing O-glycosyl compounds (GO:0004553);; Biological Process: carbohydrate metabolic process (GO:0005975);; Cellular Component: integral component of membrane (GO:0016021);;	--	[G]	Carbohydrate transport and metabolism	Glycosyl hydrolases family 31	PREDICTED: uncharacterized family 31 glucosidase KIAA1161 isoform X1 [Tribolium castaneum]
c123284.graph_c0	7.65	12.31		31.03	25.44		19.1075	3.80211e-05	1.61202	up	--	K16665|7.48996e-21|tca:103315205|K16665 leucine-rich repeat transmembrane neuronal protein 1/2 | (RefSeq) leucine-rich repeat-containing protein 4B	--	--	Leucine rich repeat;; Leucine rich repeats (6 copies);; Leucine Rich repeats (2 copies)	Chaoptin-like Protein [Tribolium castaneum]
c123568.graph_c1	4.07	3.13		15.13	7.95		7.57	0.0201611	1.61015	up	--	--	--	--	--	--
c64920.graph_c0	206.09	156.02		350.76	720		358.217	0.000238824	1.60649	up	--	--	--	--	--	PREDICTED: uncharacterized protein LOC107398192 [Tribolium castaneum]
c123947.graph_c1	184.63	422.51		867.47	1114.33		647.235	0.000161222	1.60468	up	Molecular Function: adenylate cyclase activity (GO:0004016);; Cellular Component: intracellular (GO:0005622);; Cellular Component: plasma membrane (GO:0005886);; Biological Process: cAMP biosynthetic process (GO:0006171);; Biological Process: intracellular signal transduction (GO:0035556);;	K08041|0|tca:661438|K08041 adenylate cyclase 1 [EC:4.6.1.1] | (RefSeq) rut, rutabaga; Ca(2+)/calmodulin-responsive adenylate cyclase	[C]	Energy production and conversion	Adenylate and Guanylate cyclase catalytic domain;; Adenylyl cyclase N-terminal extracellular and transmembrane region;; Domain of Unknown Function (DUF1053)	PREDICTED: Ca(2+)/calmodulin-responsive adenylate cyclase isoform X5 [Tribolium castaneum]
c124053.graph_c2	1186.4	1674.28		4853.05	3198.38		2728.03	3.61325e-05	1.60442	up	Molecular Function: hydrolase activity, hydrolyzing O-glycosyl compounds (GO:0004553);; Biological Process: organic substance metabolic process (GO:0071704);;	K01183|4.00519e-174|tca:641592|K01183 chitinase [EC:3.2.1.14] | (RefSeq) Chi-3, TcChi-3; chitinase 3	[G]	Carbohydrate transport and metabolism	Glycosyl hydrolases family 18	chitinase 3 precursor [Tribolium castaneum]
c113376.graph_c0	3.95	4.39		12.26	14.17		8.6925	0.00794763	1.60357	up	Cellular Component: cytoplasm (GO:0005737);; Molecular Function: structural constituent of cuticle (GO:0042302);;	K08770|5.43389e-170|dwi:Dwil_GK28304|K08770 ubiquitin C | (RefSeq) GK28304 gene product from transcript GK28304-RA	[OR]	--	Ubiquitin family;; Ubiquitin-2 like Rad60 SUMO-like;; Ubiquitin-like domain;; Ubiquitin-2 like Rad60 SUMO-like;; DUF2407 ubiquitin-like domain;; Telomere stability and silencing;; RNA methyltransferase;; Protein of unknown function (DUF2870)	hypothetical protein SAMD00019534_076230 [Acytostelium subglobosum LB1]
c112898.graph_c0	5.45	11.71		18.7	32.95		17.2025	0.00335496	1.59791	up	--	--	--	--	Domain of unknown function (DUF4779)	histidine-rich glycoprotein-like [Leptinotarsa decemlineata]
c127126.graph_c0	1.09	1.5		3.78	3.6		2.4925	0.000363262	1.5863	up	--	--	--	--	--	uncharacterized protein LOC108915052 [Anoplophora glabripennis]
c124277.graph_c0	5.31	4.73		13.82	13.75		9.4025	3.17035e-07	1.58462	up	--	K05673|0|tca:660659|K05673 ATP-binding cassette, subfamily C (CFTR/MRP), member 4 | (RefSeq) multidrug resistance-associated protein 4	[Q]	Secondary metabolites biosynthesis, transport and catabolism	ABC transporter;; ABC transporter transmembrane region;; RecF/RecN/SMC N terminal domain;; AAA domain, putative AbiEii toxin, Type IV TA system;; AAA domain;; 50S ribosome-binding GTPase	PREDICTED: multidrug resistance-associated protein 4 [Tribolium castaneum]
c125388.graph_c0	11.4	14.09		36.01	32.78		23.57	3.0563e-07	1.58427	up	--	K19930|1.26715e-27|tca:100141714|K19930 SRC kinase signaling inhibitor 1 | (RefSeq) coiled-coil domain-containing protein AGAP005037	--	--	--	uncharacterized protein LOC108907304 [Anoplophora glabripennis]
c118474.graph_c0	5.36	5.48		20.3	11.5		10.66	0.00401235	1.58414	up	--	--	--	--	--	--
c113488.graph_c0	2.3	2.44		8.97	5.56		4.8175	0.0157814	1.58133	up	--	--	--	--	--	PREDICTED: uncharacterized protein LOC108355809, partial [Rhagoletis zephyria]
c131401.graph_c2	3.1	2.15		8.37	11.23		6.2125	0.000192952	1.5792	up	Molecular Function: amidophosphoribosyltransferase activity (GO:0004044);; Biological Process: 'de novo' IMP biosynthetic process (GO:0006189);; Biological Process: purine nucleobase biosynthetic process (GO:0009113);; Biological Process: nucleoside metabolic process (GO:0009116);; Molecular Function: metal ion binding (GO:0046872);; Molecular Function: iron-sulfur cluster binding (GO:0051536);;	K00764|4.59121e-17|tca:656545|K00764 amidophosphoribosyltransferase [EC:2.4.2.14] | (RefSeq) amidophosphoribosyltransferase	[F]	Nucleotide transport and metabolism	Transposase IS4	uncharacterized protein LOC111042924 [Myzus persicae]
c125747.graph_c3	4.42	8.43		22.78	13.28		12.2275	0.00288195	1.57902	up	Molecular Function: 3',5'-cyclic-nucleotide phosphodiesterase activity (GO:0004114);; Biological Process: regulation of transcription, DNA-templated (GO:0006355);; Biological Process: signal transduction (GO:0007165);;	K18437|0|tca:657274|K18437 high affinity cAMP-specific and IBMX-insensitive 3',5'-cyclic phosphodiesterase 8 [EC:3.1.4.53] | (RefSeq) retained, retn; high affinity cAMP-specific and IBMX-insensitive 3',5'-cyclic phosphodiesterase 8A	[T]	Signal transduction mechanisms	3'5'-cyclic nucleotide phosphodiesterase;; PAS fold	high affinity cAMP-specific and IBMX-insensitive 3&apos;,5&apos;-cyclic phosphodiesterase 8 [Anoplophora glabripennis]
c128748.graph_c0	1.47	1.05		3.08	4.18		2.445	0.00117368	1.5741	up	--	--	--	--	--	protein javelin [Anoplophora glabripennis]
c127877.graph_c3	1.62	2.66		6.01	8.22		4.6275	0.00273777	1.57384	up	--	--	[R]	General function prediction only	Reverse transcriptase (RNA-dependent DNA polymerase)	hypothetical protein B7P43_G02754 [Cryptotermes secundus]
c125708.graph_c0	27.53	47.45		107.31	98.65		70.235	4.02069e-05	1.57132	up	--	--	[R]	General function prediction only	Ankyrin repeats (3 copies);; Ankyrin repeats (many copies);; Ankyrin repeats (many copies);; Ankyrin repeat;; Ankyrin repeat;; SAM domain (Sterile alpha motif);; SAM domain (Sterile alpha motif)	ankyrin repeat and SAM domain-containing protein 4B [Anoplophora glabripennis]
c112632.graph_c0	1.77	2.09		4.54	7.25		3.9125	0.0146798	1.56774	up	--	--	--	--	--	--
c125105.graph_c0	53.38	64.31		187.35	153.75		114.697	1.24966e-06	1.56649	up	--	K00884|1.89535e-51|tca:660901|K00884 N-acetylglucosamine kinase [EC:2.7.1.59] | (RefSeq) N-acetyl-D-glucosamine kinase	[G]	Carbohydrate transport and metabolism	BadF/BadG/BcrA/BcrD ATPase family	PREDICTED: N-acetyl-D-glucosamine kinase [Aethina tumida]
c127703.graph_c0	209.45	50.84		468.17	330.71		264.793	0.0242834	1.56511	up	Molecular Function: IMP cyclohydrolase activity (GO:0003937);; Molecular Function: phosphoribosylaminoimidazolecarboxamide formyltransferase activity (GO:0004643);; Biological Process: purine nucleotide biosynthetic process (GO:0006164);;	K00602|2.53355e-127|tca:656241|K00602 phosphoribosylaminoimidazolecarboxamide formyltransferase / IMP cyclohydrolase [EC:2.1.2.3 3.5.4.10] | (RefSeq) bifunctional purine biosynthesis protein PURH	[F]	Nucleotide transport and metabolism	AICARFT/IMPCHase bienzyme	PREDICTED: bifunctional purine biosynthesis protein PURH [Tribolium castaneum]
c128780.graph_c0	201.5	258.69		634.69	559.7		413.645	1.84333e-06	1.56166	up	Molecular Function: alpha-mannosidase activity (GO:0004559);; Biological Process: mannose metabolic process (GO:0006013);; Molecular Function: zinc ion binding (GO:0008270);; Molecular Function: carbohydrate binding (GO:0030246);;	K12311|0|tca:657014|K12311 lysosomal alpha-mannosidase [EC:3.2.1.24] | (RefSeq) lysosomal alpha-mannosidase	[G]	Carbohydrate transport and metabolism	Glycosyl hydrolases family 38 N-terminal domain;; Glycosyl hydrolases family 38 C-terminal domain;; Alpha mannosidase middle domain	PREDICTED: LOW QUALITY PROTEIN: lysosomal alpha-mannosidase-like [Aethina tumida]
c117190.graph_c1	126.13	148.33		318.95	426.7		255.028	2.61768e-07	1.5612	up	--	--	--	--	--	--
c118804.graph_c0	22.67	26.88		60.44	69.77		44.94	1.86805e-07	1.55321	up	Cellular Component: mitochondrial envelope (GO:0005740);; Cellular Component: integral component of membrane (GO:0016021);; Biological Process: positive regulation of apoptotic process (GO:0043065);;	K15464|7.97944e-64|tca:662660|K15464 BCL2/adenovirus E1B 19 kDa protein-interacting protein 3 | (RefSeq) BCL2/adenovirus E1B 19 kDa protein-interacting protein 3	--	--	BNIP3	BCL2/adenovirus E1B 19 kDa protein-interacting protein 3-like [Anoplophora glabripennis]
c124706.graph_c1	36.11	41.61		137.82	78.05		73.3975	0.000395092	1.55312	up	--	--	[T]	Signal transduction mechanisms	CD36 family	sensory neuron membrane protein 2 [Anoplophora glabripennis]
c121993.graph_c1	1251.08	1675.69		4688.71	3100.16		2678.91	4.09032e-05	1.55295	up	Biological Process: proteolysis (GO:0006508);; Molecular Function: cysteine-type peptidase activity (GO:0008234);;	K01365|2.79236e-50|tca:658974|K01365 cathepsin L [EC:3.4.22.15] | (RefSeq) cathepsin L-like proteinase	[O]	Posttranslational modification, protein turnover, chaperones	Papain family cysteine protease	C1 family cathepsin L1 [Tenebrio molitor]
c113126.graph_c0	6.68	7.16		22.66	15.82		13.08	0.000709357	1.55176	up	--	--	--	--	Galactoside-binding lectin	--
c124321.graph_c0	15.66	17.68		48.95	41.25		30.885	1.11904e-06	1.55008	up	--	K14570|8.41001e-76|aag:AaeL_AAEL010932|K14570 RNA exonuclease 1 [EC:3.1.-.-] | (RefSeq) AAEL010932-PA	[L]	Replication, recombination and repair	--	exonuclease GOR isoform X1 [Cimex lectularius]
c128709.graph_c1	81.15	84.64		275.22	173.05		153.515	0.000104717	1.54209	up	--	--	--	--	--	--
c111694.graph_c0	29.52	39.44		116.8	69.73		63.8725	0.000387808	1.53848	up	--	--	--	--	--	--
c119215.graph_c0	5.48	5.92		14.85	16.81		10.765	0.000229873	1.53777	up	--	--	--	--	--	--
c126366.graph_c1	18.57	15.03		56.13	37.52		31.8125	5.68135e-05	1.53702	up	--	--	--	--	--	mariner transposase [Chrysoperla plorabunda]
c132004.graph_c0	17.56	17.8		44.96	47.73		32.0125	8.26386e-09	1.53372	up	Biological Process: cell adhesion (GO:0007155);; Biological Process: integrin-mediated signaling pathway (GO:0007229);; Cellular Component: integral component of membrane (GO:0016021);;	K05719|0|tca:657674|K05719 integrin beta 1 | (RefSeq) mys; integrin beta-PS	[TW]	--	Cytochrome P450	PREDICTED: LOW QUALITY PROTEIN: integrin beta-PS-like [Aethina tumida]
c129142.graph_c1	89.96	97.92		305.81	272.65		191.585	1.35704e-07	1.53316	up	--	K12183|2.40759e-161|tca:661457|K12183 ESCRT-I complex subunit TSG101 | (RefSeq) tumor susceptibility gene 101 protein	[OU]	--	UEV domain;; Vps23 core domain	tumor susceptibility gene 101 protein isoform X2 [Anoplophora glabripennis]
c124668.graph_c0	7.45	13.22		30.23	24.46		18.84	0.00100304	1.53067	up	Molecular Function: cation transmembrane transporter activity (GO:0008324);; Cellular Component: integral component of membrane (GO:0016021);; Biological Process: cation transmembrane transport (GO:0098655);;	K15122|1.53038e-94|tca:658250|K15122 solute carrier family 41 | (RefSeq) solute carrier family 41 member 1	[P]	Inorganic ion transport and metabolism	Divalent cation transporter	Solute carrier family 41 member 1-like Protein [Tribolium castaneum]
c124879.graph_c0	8.13	12.23		29.41	24.93		18.675	6.41345e-05	1.53064	up	Molecular Function: hydrolase activity (GO:0016787);;	--	[R]	General function prediction only	Carboxylesterase family	juvenile hormone esterase isoform A [Harmonia axyridis]
c123874.graph_c0	34.64	37.32		93.84	99.44		66.31	2.30455e-08	1.53005	up	--	K16865|8.02638e-164|tca:662323|K16865 programmed cell death protein 4 | (RefSeq) programmed cell death protein 4	[T]	Signal transduction mechanisms	MA3 domain	PREDICTED: programmed cell death protein 4 isoform X1 [Tribolium castaneum]
c123981.graph_c0	1.23	1.31		4.34	3.09		2.4925	0.000389058	1.52548	up	--	--	--	--	--	PREDICTED: uncharacterized protein LOC103314649 isoform X4 [Tribolium castaneum]
c120704.graph_c1	140.74	103.86		357.27	304.76		226.657	7.14718e-08	1.52345	up	--	--	--	--	Kazal-type serine protease inhibitor domain	--
c131720.graph_c1	637.13	337.72		1291.63	1387.2		913.42	0.00036774	1.52064	up	--	K13344|1.19694e-104|tca:655907|K13344 peroxin-13 | (RefSeq) peroxisomal membrane protein PEX13	[U]	Intracellular trafficking, secretion, and vesicular transport	RNase H	peroxisomal membrane protein PEX13 [Leptinotarsa decemlineata]
c131245.graph_c0	7.41	7.96		25.01	16.77		14.2875	0.000218416	1.51923	up	Cellular Component: integral component of membrane (GO:0016021);; Biological Process: transmembrane transport (GO:0055085);;	--	[G]	Carbohydrate transport and metabolism	Major Facilitator Superfamily	PREDICTED: monocarboxylate transporter 12 [Tribolium castaneum]
c129335.graph_c0	11.44	15.34		25.19	42.73		23.675	0.000320454	1.51574	up	--	--	[R]	General function prediction only	Sugar (and other) transporter;; Major Facilitator Superfamily	Putative transporter ZK637.1-like Protein [Tribolium castaneum]
c125102.graph_c0	22.72	17.06		93.56	22.44		38.945	0.0350973	1.51455	up	Molecular Function: phosphoribosylformylglycinamidine synthase activity (GO:0004642);; Biological Process: 'de novo' IMP biosynthetic process (GO:0006189);; Molecular Function: oxidoreductase activity (GO:0016491);; Biological Process: oxidation-reduction process (GO:0055114);;	K01952|0|tca:100142601|K01952 phosphoribosylformylglycinamidine synthase [EC:6.3.5.3] | (RefSeq) phosphoribosylformylglycinamidine synthase	[F]	Nucleotide transport and metabolism	CobB/CobQ-like glutamine amidotransferase domain	phosphoribosylformylglycinamidine synthase [Anoplophora glabripennis]
c126868.graph_c1	17.1	19.74		72.6	29.75		34.7975	0.00712632	1.51427	up	--	K00128|2.4425e-173|tca:659438|K00128 aldehyde dehydrogenase (NAD+) [EC:1.2.1.3] | (RefSeq) retinal dehydrogenase 1	[C]	Energy production and conversion	Aldehyde dehydrogenase family	PREDICTED: retinal dehydrogenase 1 [Tribolium castaneum]
c124471.graph_c0	14.06	8.95		14.34	57.39		23.685	0.0251573	1.51142	up	--	--	--	--	--	--
c126841.graph_c1	15.03	11.26		26.83	43.63		24.1875	0.000104717	1.50817	up	--	K05673|0|tca:660659|K05673 ATP-binding cassette, subfamily C (CFTR/MRP), member 4 | (RefSeq) multidrug resistance-associated protein 4	[Q]	Secondary metabolites biosynthesis, transport and catabolism	ABC transporter	PREDICTED: multidrug resistance-associated protein 4 [Tribolium castaneum]
c128713.graph_c0	1.92	2.29		4.02	7.56		3.9475	0.0016126	1.50632	up	--	--	--	--	--	--
c119196.graph_c0	149.38	188.5		833.01	545.27		429.04	2.56637e-10	2.17517	up	--	--	--	--	Lipase	PREDICTED: inactive pancreatic lipase-related protein 1 [Tribolium castaneum]
c117640.graph_c0	4.77	4.55		13.28	11.13		8.4325	9.85576e-06	1.50087	up	Molecular Function: transcription factor activity, sequence-specific DNA binding (GO:0003700);; Cellular Component: nucleus (GO:0005634);; Biological Process: regulation of transcription, DNA-templated (GO:0006355);; Molecular Function: sequence-specific DNA binding (GO:0043565);;	K09364|0|tca:656845|K09364 POU domain transcription factor, class 2 | (RefSeq) Nub; nubbin	[K]	Transcription	Pou domain - N-terminal to homeobox domain;; Homeobox domain	POU domain protein 2-like [Anoplophora glabripennis]
[truncated: 536 more rows]
